# Supplementary material for: 1,3-Dibenzyl-6-bromo-1H-imidazo[4,5-b]pyridin-2(3H)-one
Source: Acta Crystallogr Sect E Struct Rep Online. 2010 Mar 6;66(Pt 4):o754. doi: 10.1107/S1600536810007713 (PMC2983860; doi:10.1107/S1600536810007713)
Supplement: Supplementary file 2 [file e-66-0o754-Isup2.hkl]

# 
# h,k,l, Fc-squared, Fo-squared, sigma(Fo-squared) and status flag 
# 
data_I
_shelx_title '  P21/c' 
_shelx_refln_list_code          4 
_shelx_F_calc_maximum      197.04 
_exptl_crystal_F_000       800.00 
_reflns_d_resolution_high  0.7697 
 
loop_ 
 _symmetry_equiv_pos_as_xyz 
 'x, y, z' 
 '-x, y+1/2, -z+1/2' 
 '-x, -y, -z' 
 'x, -y-1/2, z-1/2' 
 
_cell_length_a     9.1627 
_cell_length_b    25.5071 
_cell_length_c     8.0629 
_cell_angle_alpha  90.000 
_cell_angle_beta  115.571 
_cell_angle_gamma  90.000 
 
_shelx_F_squared_multiplier     1.000 
 
loop_ 
 _refln_index_h 
 _refln_index_k 
 _refln_index_l 
 _refln_F_squared_calc 
 _refln_F_squared_meas 
 _refln_F_squared_sigma 
 _refln_observed_status 
   1   0   0     5338.06     3083.68    117.61 o 
   2   0   0      167.49      188.44      3.18 o 
   3   0   0     1563.85     1730.03     19.41 o 
   4   0   0    18829.42    19998.46    215.52 o 
   5   0   0      212.75      220.71      4.51 o 
   6   0   0     2367.98     2381.56     32.72 o 
   7   0   0       45.06       43.63      4.78 o 
   8   0   0       97.62      101.49      6.64 o 
   9   0   0       92.11       94.96      7.42 o 
  10   0   0       90.02       97.82     10.31 o 
   1   1   0     2276.06     1748.64     43.68 o 
   2   1   0     1740.83     1968.18     15.90 o 
   3   1   0    14908.29    15342.59    129.84 o 
   4   1   0     1883.79     2063.73     17.13 o 
   5   1   0      820.63      729.76      8.90 o 
   6   1   0       75.12       70.76      2.43 o 
   7   1   0     3089.35     3035.39     34.47 o 
   8   1   0       96.49       83.99      4.48 o 
   9   1   0      193.57      187.76      6.48 o 
  10   1   0       14.68       18.68      6.43 o 
   0   2   0     5238.00       -0.37      0.25 o 
   1   2   0       62.08        9.64      1.12 o 
   2   2   0     7533.64     7754.45     62.68 o 
   3   2   0        0.56       -0.58      0.93 o 
   4   2   0      616.72      551.10      5.50 o 
   5   2   0        1.33        1.05      1.54 o 
   6   2   0     3047.04     3039.70     27.50 o 
   7   2   0      230.06      247.94      5.43 o 
   8   2   0      265.27      280.18      6.68 o 
   9   2   0       11.43        9.42      4.76 o 
  10   2   0      139.44      142.92      7.32 o 
   1   3   0    13965.67    14242.60    108.65 o 
   2   3   0     2803.50     2912.56     23.46 o 
   3   3   0     7218.47     7169.59     56.16 o 
   4   3   0     1177.00     1289.35     10.67 o 
   5   3   0     6549.35     6768.07     59.34 o 
   6   3   0      682.72      684.57      7.57 o 
   7   3   0     1046.45     1020.49     14.34 o 
   8   3   0        0.62       -1.50      3.65 o 
   9   3   0      184.10      205.44      6.74 o 
  10   3   0       18.92       13.46      6.22 o 
   0   4   0      311.91      306.48      4.52 o 
   1   4   0     3831.04     3999.80     28.43 o 
   2   4   0    34815.44    36186.38    281.04 o 
   3   4   0      554.13      578.05      5.35 o 
   4   4   0      857.10      741.28      6.84 o 
   5   4   0        4.77        5.85      1.72 o 
   6   4   0     1371.33     1355.53     13.19 o 
   7   4   0       38.58       38.35      3.17 o 
   8   4   0      219.89      232.45      6.27 o 
   9   4   0       69.65       66.65      5.26 o 
  10   4   0       24.53       25.29      6.37 o 
   1   5   0    23039.28    23531.13    168.96 o 
   2   5   0       87.57       84.73      1.47 o 
   3   5   0      157.26      124.50      2.88 o 
   4   5   0      854.79      909.86      8.21 o 
   5   5   0     4878.82     5002.77     43.16 o 
   6   5   0      163.70      178.25      3.83 o 
   7   5   0      138.84      137.65      4.11 o 
   8   5   0       97.83      106.09      6.10 o 
   9   5   0      163.66      172.24      6.43 o 
  10   5   0        4.39       11.48      6.14 o 
   0   6   0    21394.05    21342.81    241.00 o 
   1   6   0     5727.37     5997.13     43.39 o 
   2   6   0       53.16       47.55      1.36 o 
   3   6   0      144.73      173.28      2.31 o 
   4   6   0     6014.34     6359.67     53.35 o 
   5   6   0      998.01      988.69      9.89 o 
   6   6   0      172.43      156.90      3.52 o 
   7   6   0      366.90      329.09      8.14 o 
   8   6   0      411.77      400.50      8.18 o 
   9   6   0      143.33      151.55      6.19 o 
  10   6   0       24.01       44.46      6.52 o 
   1   7   0      317.59      316.68      2.90 o 
   2   7   0     5240.44     5729.04     44.08 o 
   3   7   0     2600.70     2676.58     22.94 o 
   4   7   0       39.03       54.79      1.72 o 
   5   7   0       13.56       20.53      1.92 o 
   6   7   0      699.82      739.94      9.92 o 
   7   7   0      551.53      565.18      9.96 o 
   8   7   0      285.96      276.68      6.63 o 
   9   7   0        4.01        4.82      4.86 o 
  10   7   0        5.02        5.06      6.65 o 
   0   8   0       11.79        5.51      1.16 o 
   1   8   0      427.97      502.58      4.91 o 
   2   8   0      285.37      333.28      3.70 o 
   3   8   0      969.61     1040.93      9.32 o 
   4   8   0     1946.12     2036.97     19.11 o 
   5   8   0      135.02      147.02      3.21 o 
   6   8   0      181.17      189.50      5.06 o 
   7   8   0      274.13      283.90      6.94 o 
   8   8   0       10.37       17.43      4.01 o 
   9   8   0        3.19        1.32      4.66 o 
  10   8   0       60.35       62.95      6.76 o 
   1   9   0      307.69      272.26      3.45 o 
   2   9   0      301.91      322.54      3.69 o 
   3   9   0     1231.30     1270.31     11.46 o 
   4   9   0       59.37       78.16      2.16 o 
   5   9   0        8.23       12.89      2.43 o 
   6   9   0      483.85      464.47      7.89 o 
   7   9   0       92.20       81.95      4.15 o 
   8   9   0        1.31       -4.37      3.85 o 
   9   9   0       16.74       11.23      4.93 o 
  10   9   0        7.10        5.54      6.06 o 
   0  10   0     2742.35     3027.76     36.44 o 
   1  10   0        0.64       -1.15      1.20 o 
   2  10   0      321.26      325.84      3.79 o 
   3  10   0      267.62      332.44      4.01 o 
   4  10   0       14.17       18.76      1.75 o 
   5  10   0       46.98       41.25      2.24 o 
   6  10   0      121.79      119.64      4.15 o 
   7  10   0      193.14      182.95      5.47 o 
   8  10   0      157.42      138.40      5.27 o 
   9  10   0       20.88       29.88      6.06 o 
  10  10   0       19.93       23.60      6.52 o 
   1  11   0       13.44        9.87      1.42 o 
   2  11   0       40.44       34.65      1.56 o 
   3  11   0      198.46      164.05      3.16 o 
   4  11   0      629.95      633.04      7.19 o 
   5  11   0       25.06       24.04      2.24 o 
   6  11   0      424.08      421.94      6.96 o 
   7  11   0        5.55        4.97      3.71 o 
   8  11   0        1.49        5.97      4.02 o 
   9  11   0        0.79       -1.13      6.58 o 
  10  11   0       59.72       58.57      6.67 o 
   0  12   0       96.08       84.62      3.62 o 
   1  12   0      428.53      462.13      6.07 o 
   2  12   0     4054.07     4333.19     37.59 o 
   3  12   0       34.89       46.29      2.03 o 
   4  12   0      922.49      857.87      9.31 o 
   5  12   0       48.51       56.42      2.64 o 
   6  12   0       53.37       63.40      3.55 o 
   7  12   0       10.42        7.89      3.59 o 
   8  12   0        1.71       -2.01      3.96 o 
   9  12   0       49.98       41.54      6.24 o 
  10  12   0       20.16       24.02      6.08 o 
   1  13   0      680.30      656.92      6.92 o 
   2  13   0      621.31      699.01      7.51 o 
   3  13   0       22.40       37.47      1.90 o 
   4  13   0       91.92       87.26      2.57 o 
   5  13   0      736.56      724.85      8.66 o 
   6  13   0      706.64      679.62      9.79 o 
   7  13   0      112.13      116.20      5.70 o 
   8  13   0        8.81        6.15      4.15 o 
   9  13   0       36.46       38.75      5.27 o 
   0  14   0      561.99      602.01      8.69 o 
   1  14   0       92.47       98.84      2.11 o 
   2  14   0      728.53      681.70      7.63 o 
   3  14   0      411.13      406.63      5.24 o 
   4  14   0      694.36      717.59      8.01 o 
   5  14   0        7.03        1.23      2.50 o 
   6  14   0      233.56      221.25      5.44 o 
   7  14   0       48.93       55.57      4.08 o 
   8  14   0      111.79      107.07      4.99 o 
   9  14   0        2.41       -3.03      5.27 o 
   1  15   0     1086.13      958.90      9.73 o 
   2  15   0      483.93      549.73      6.54 o 
   3  15   0     1375.96     1405.77     13.88 o 
   4  15   0       11.48       10.29      2.22 o 
   5  15   0      210.14      211.46      4.31 o 
   6  15   0      270.78      266.70      7.36 o 
   7  15   0      369.58      375.67      7.39 o 
   8  15   0        2.15        1.24      4.22 o 
   9  15   0       55.77       75.20     12.25 o 
   0  16   0     4523.91     4860.61     64.33 o 
   1  16   0      494.72      531.66      7.54 o 
   2  16   0     2990.91     2854.36     30.96 o 
   3  16   0       55.40       67.57      2.61 o 
   4  16   0     1291.19     1254.80     13.39 o 
   5  16   0      286.46      286.30      5.18 o 
   6  16   0      143.82      156.18      5.06 o 
   7  16   0       23.43       15.81      5.10 o 
   8  16   0      163.07      168.24      7.02 o 
   9  16   0        1.17       -1.33      7.55 o 
   1  17   0     2103.46     2022.14     20.48 o 
   2  17   0        4.79        8.40      2.48 o 
   3  17   0     1358.52     1346.33     15.39 o 
   4  17   0        2.34       -0.47      2.79 o 
   5  17   0     2292.97     2184.62     26.61 o 
   6  17   0       14.23       11.73      4.32 o 
   7  17   0      311.31      307.82      8.19 o 
   8  17   0       53.93       43.09      5.81 o 
   9  17   0      121.12      140.80      9.46 o 
   0  18   0     1574.72     1483.51     22.94 o 
   1  18   0      137.48      157.18      4.16 o 
   2  18   0     1939.71     1943.35     20.48 o 
   3  18   0        0.23       -1.01      2.70 o 
   4  18   0      178.01      199.42      5.01 o 
   5  18   0       12.01       19.09      4.22 o 
   6  18   0      535.39      544.45     11.07 o 
   7  18   0       19.05       25.42      5.10 o 
   8  18   0      112.17      141.60      7.57 o 
   9  18   0        0.97        7.95      8.94 o 
   1  19   0     2302.32     2241.59     23.65 o 
   2  19   0      166.49      169.82      4.90 o 
   3  19   0      336.56      345.82      6.26 o 
   4  19   0     1597.42     1532.96     19.55 o 
   5  19   0     1908.65     1876.69     24.46 o 
   6  19   0        1.11        3.36      4.38 o 
   7  19   0      294.08      274.09      7.99 o 
   8  19   0        0.51        3.96      5.82 o 
   0  20   0     3577.24     3377.52     48.97 o 
   1  20   0      629.24      631.92      8.91 o 
   2  20   0     2690.90     2626.65     35.82 o 
   3  20   0     1082.81     1057.74     14.04 o 
   4  20   0      342.56      342.86      8.03 o 
   5  20   0      168.68      177.79      5.67 o 
   6  20   0      559.87      553.77     10.87 o 
   7  20   0        9.17       10.36      4.89 o 
   8  20   0      139.62      153.90      8.12 o 
   1  21   0      685.37      667.16      9.68 o 
   2  21   0      102.41      107.97      4.68 o 
   3  21   0      931.54      951.22     14.24 o 
   4  21   0       29.57       26.78      4.51 o 
   5  21   0      147.30      166.72      5.90 o 
   6  21   0        1.26       -1.80      4.18 o 
   7  21   0      363.61      370.39     11.47 o 
   8  21   0        6.89        9.66      8.49 o 
   0  22   0     4012.85     3909.21     59.99 o 
   1  22   0        3.59       -5.00      3.34 o 
   2  22   0      764.89      782.35     12.40 o 
   3  22   0       64.64       66.54      4.64 o 
   4  22   0     1040.96     1000.32     16.74 o 
   5  22   0       48.28       50.89      8.40 o 
   6  22   0      457.53      470.89     11.41 o 
   7  22   0       30.35       34.32      8.36 o 
   8  22   0       56.15       67.38     11.37 o 
   1  23   0     1042.59      965.37     13.85 o 
   2  23   0        4.79        5.56      3.98 o 
   3  23   0      519.24      534.38     10.58 o 
   4  23   0      128.05      128.05      7.79 o 
   5  23   0      499.45      504.23     12.39 o 
   6  23   0       23.97       22.02      7.27 o 
   7  23   0      174.80      171.21     10.59 o 
   0  24   0       22.19       21.32      5.77 o 
   1  24   0      179.01      176.84      6.02 o 
   2  24   0      185.73      191.44      6.18 o 
   3  24   0      311.76      321.23      8.62 o 
   4  24   0      140.44      154.76      7.77 o 
   5  24   0        7.63       13.68      6.22 o 
   6  24   0      186.33      202.75      9.95 o 
   7  24   0       26.64       26.14     12.78 o 
   1  25   0     1305.56     1271.28     18.62 o 
   2  25   0        0.30       -4.32      4.67 o 
   3  25   0       82.56       82.24      6.00 o 
   4  25   0        3.81       -0.93      5.39 o 
   5  25   0      324.23      322.42     11.19 o 
   6  25   0       40.07       60.45     11.03 o 
   7  25   0        9.52        2.39     12.16 o 
   0  26   0        8.29       19.38      6.86 o 
   1  26   0      140.54      141.47      6.26 o 
   2  26   0      880.03      855.57     14.70 o 
   3  26   0       13.18       16.38      5.43 o 
   4  26   0      191.19      198.18      8.53 o 
   5  26   0       98.04       87.82      8.70 o 
   6  26   0        7.12        5.56     15.91 o 
   1  27   0      142.00      147.49      6.44 o 
   2  27   0       27.19       38.44      5.46 o 
   3  27   0       17.94       20.19      5.85 o 
   4  27   0        6.14       -0.60      7.25 o 
   5  27   0      110.37      115.08     14.29 o 
   6  27   0       14.13       21.87     14.47 o 
   0  28   0       31.58       25.96      9.03 o 
   1  28   0        8.24       -1.65      5.96 o 
   2  28   0        7.20       15.30      6.33 o 
   3  28   0       47.06       41.52      7.21 o 
   4  28   0       58.95       53.63      8.25 o 
   5  28   0      116.11      125.69     43.60 o 
   1  29   0       31.19       34.40      6.60 o 
   2  29   0        0.23       -0.39      6.51 o 
   3  29   0       10.53        4.80      7.67 o 
   4  29   0       89.16       85.39     15.82 o 
   5  29   0       12.56       14.61     15.38 o 
   0  30   0       18.83       18.75     11.54 o 
   1  30   0        6.13      -11.23      7.49 o 
   2  30   0       24.78       15.19      7.64 o 
   3  30   0       13.80       26.65     10.17 o 
   4  30   0        4.16       11.80     10.47 o 
   1  31   0        0.26       26.15     10.28 o 
   2  31   0       21.75        8.87     10.59 o 
   3  31   0        0.05        0.96     10.38 o 
   0  32   0        1.36      -11.30     14.09 o 
   1  32   0       57.15       47.66     11.16 o 
   2  32   0        3.08       -9.41     10.29 o 
 -11   1   1       14.09       -0.01      7.26 o 
 -10   1   1        2.29       -0.16      5.08 o 
  -9   1   1        0.28       -6.09      4.06 o 
  -8   1   1       51.18       53.60      3.68 o 
  -7   1   1        1.97        0.16      2.61 o 
  -6   1   1      236.03      276.67      4.21 o 
  -5   1   1      412.82      476.52      5.50 o 
  -4   1   1      112.18      151.05      2.79 o 
  -3   1   1      928.85      931.68      7.61 o 
  -2   1   1      397.83      398.56      3.15 o 
  -1   1   1       73.62       66.00      2.44 o 
   0   1   1      520.69      475.67     17.61 o 
   1   1   1     2441.25     2735.48     21.04 o 
   2   1   1      310.46      325.43      3.36 o 
   3   1   1      549.33      575.82      5.84 o 
   4   1   1      461.94      481.00      6.26 o 
   5   1   1      145.07      160.59      3.00 o 
   6   1   1       99.19       90.83      3.29 o 
   7   1   1       31.86       27.05      3.78 o 
   8   1   1      113.10      113.68      6.16 o 
   9   1   1       22.85       19.45      4.97 o 
  10   1   1        0.67        1.62      8.71 o 
 -11   2   1       97.90       92.78     11.89 o 
 -10   2   1        2.54        6.65      4.78 o 
  -9   2   1       54.47       69.38      4.79 o 
  -8   2   1      404.48      385.31      7.21 o 
  -7   2   1        5.15        8.84      2.42 o 
  -6   2   1       48.81       50.89      2.30 o 
  -5   2   1     1191.18     1325.68     12.83 o 
  -4   2   1      447.94      517.80      4.99 o 
  -3   2   1     7087.06     7524.36     59.91 o 
  -2   2   1     3643.42     4065.61     30.45 o 
  -1   2   1      252.80      257.42      3.33 o 
   0   2   1      892.25      951.96     11.24 o 
   1   2   1    38823.85    40332.48    319.93 o 
   2   2   1     1911.44     2011.90     17.21 o 
   3   2   1       65.55       40.24      1.35 o 
   4   2   1      173.39      182.76      3.55 o 
   5   2   1      683.85      730.75      7.95 o 
   6   2   1      122.48      130.62      3.74 o 
   7   2   1       15.65       20.75      3.68 o 
   8   2   1       35.70       37.62      4.54 o 
   9   2   1        1.31       -0.36      5.36 o 
  10   2   1       14.69       -0.49      8.72 o 
 -11   3   1       11.12        8.36      6.44 o 
 -10   3   1        2.10        0.92      5.04 o 
  -9   3   1       45.44       51.13      4.65 o 
  -8   3   1      304.81      307.95      7.62 o 
  -7   3   1       83.26       89.77      3.10 o 
  -6   3   1      932.53      923.09     10.13 o 
  -5   3   1       74.41       76.76      2.41 o 
  -4   3   1     1549.49     1509.31     13.00 o 
  -3   3   1     4685.96     4946.72     39.60 o 
  -2   3   1     5858.60     6269.87     50.82 o 
  -1   3   1     2001.80     1992.21     20.32 o 
   0   3   1     2537.58     2739.05     23.46 o 
   1   3   1      315.83      357.69      3.40 o 
   2   3   1      300.94      349.73      3.64 o 
   3   3   1       37.93       49.74      1.51 o 
   4   3   1     1762.53     1770.83     15.66 o 
   5   3   1       16.94       21.35      1.94 o 
   6   3   1        4.66        2.26      2.79 o 
   7   3   1       43.16       44.68      3.92 o 
   8   3   1      352.20      331.88      7.94 o 
   9   3   1        1.57        1.38      5.49 o 
  10   3   1       19.59       20.82     12.09 o 
 -11   4   1       51.53       60.53      6.95 o 
 -10   4   1       11.80        9.63      4.90 o 
  -9   4   1      304.20      302.00      7.31 o 
  -8   4   1        9.05       10.19      3.20 o 
  -7   4   1       18.75       18.54      2.56 o 
  -6   4   1      638.37      657.42      7.77 o 
  -5   4   1     2063.63     2071.89     18.99 o 
  -4   4   1      116.77      147.89      2.32 o 
  -3   4   1       31.19       32.24      2.05 o 
  -2   4   1     2830.70     2782.58     23.94 o 
  -1   4   1     2086.89     2097.24     21.44 o 
   0   4   1     2572.56     2681.42     24.78 o 
   1   4   1       92.45       92.99      1.82 o 
   2   4   1       27.08       17.62      1.09 o 
   3   4   1     7063.92     7281.10     62.55 o 
   4   4   1      286.53      307.84      3.91 o 
   5   4   1       44.01       41.68      2.15 o 
   6   4   1      589.33      534.96      9.40 o 
   7   4   1        9.19        8.23      3.60 o 
   8   4   1      616.79      585.90     11.39 o 
   9   4   1      155.25      170.45      7.26 o 
  10   4   1        4.15       -0.16      8.61 o 
 -11   5   1        0.13       -6.12      5.92 o 
 -10   5   1       67.55       72.77      5.47 o 
  -9   5   1       34.03       30.53      4.26 o 
  -8   5   1      188.88      197.97      5.99 o 
  -7   5   1       79.66       80.52      3.17 o 
  -6   5   1     1896.83     1890.68     18.54 o 
  -5   5   1        1.85       -0.73      1.48 o 
  -4   5   1     4516.48     4721.38     38.90 o 
  -3   5   1      971.49      927.09      8.58 o 
  -2   5   1     7409.60     7459.58     66.66 o 
  -1   5   1     1047.29     1039.49     10.02 o 
   0   5   1     1724.83     1693.48     14.30 o 
   1   5   1     7887.98     8430.79     71.70 o 
   2   5   1     7880.65     8059.21     68.81 o 
   3   5   1      288.44      288.72      3.76 o 
   4   5   1     3240.10     3281.53     29.44 o 
   5   5   1       90.97      114.82      2.94 o 
   6   5   1     1512.69     1513.53     17.61 o 
   7   5   1        0.51       -0.09      3.76 o 
   8   5   1       83.75      100.98      5.48 o 
   9   5   1       10.20        9.01      5.49 o 
  10   5   1      115.01      123.73     10.33 o 
 -11   6   1       34.85       43.61      8.12 o 
 -10   6   1       37.59       51.25      5.12 o 
  -9   6   1      191.12      182.27      6.42 o 
  -8   6   1       59.75       63.56      3.78 o 
  -7   6   1      356.91      350.76      5.94 o 
  -6   6   1       19.50       14.96      2.18 o 
  -5   6   1      694.96      566.85      6.21 o 
  -4   6   1      630.84      786.00      7.48 o 
  -3   6   1    12750.66    13445.50    123.53 o 
  -2   6   1      116.23      164.09      2.32 o 
  -1   6   1     5863.45     6137.26     55.23 o 
   0   6   1     1405.84     1680.31     14.96 o 
   1   6   1    17914.47    18209.68    154.48 o 
   2   6   1      258.22      259.39      3.15 o 
   3   6   1     8085.55     8348.38     69.96 o 
   4   6   1      128.47      152.70      2.94 o 
   5   6   1      503.05      490.75      6.64 o 
   6   6   1      267.36      255.91      5.21 o 
   7   6   1      569.47      551.87      9.22 o 
   8   6   1       29.99       25.20      4.93 o 
   9   6   1       66.23       76.62      6.28 o 
  10   6   1        0.06        1.59      8.66 o 
 -10   7   1      340.24      370.91      8.89 o 
  -9   7   1        1.08       -0.40      3.90 o 
  -8   7   1      782.21      764.65     11.25 o 
  -7   7   1      838.13      784.35     10.71 o 
  -6   7   1     1499.21     1489.78     14.67 o 
  -5   7   1       26.35       47.27      1.86 o 
  -4   7   1     8297.93     8806.18     75.52 o 
  -3   7   1     1694.08     1678.87     16.23 o 
  -2   7   1     5837.50     5725.17     50.26 o 
  -1   7   1      557.70      464.51      4.84 o 
   0   7   1    11088.19    11687.34    104.00 o 
   1   7   1      775.00      779.57      7.82 o 
   2   7   1     3587.89     3584.68     31.12 o 
   3   7   1      110.96      134.52      2.29 o 
   4   7   1     1459.45     1377.72     13.11 o 
   5   7   1        0.02       -0.35      2.07 o 
   6   7   1     1441.27     1381.27     16.34 o 
   7   7   1      181.18      189.62      5.63 o 
   8   7   1       93.89      106.63      5.90 o 
   9   7   1        7.66       -1.27      5.86 o 
 -10   8   1        2.78        8.95      4.71 o 
  -9   8   1      103.89      114.06      4.94 o 
  -8   8   1       56.30       56.36      3.72 o 
  -7   8   1     1051.51     1056.75     13.48 o 
  -6   8   1      193.91      212.31      3.68 o 
  -5   8   1      732.38      719.93      7.73 o 
  -4   8   1      819.44      832.54      8.22 o 
  -3   8   1     5702.80     5772.10     50.97 o 
  -2   8   1        4.85       17.02      1.23 o 
  -1   8   1     6778.53     6933.63     60.86 o 
   0   8   1     3480.34     3639.62     31.39 o 
   1   8   1     4764.01     4787.97     40.15 o 
   2   8   1      332.70      313.21      4.09 o 
   3   8   1     3548.77     3569.69     30.43 o 
   4   8   1      591.49      545.82      6.54 o 
   5   8   1     1584.52     1588.17     16.46 o 
   6   8   1      315.64      334.23      6.15 o 
   7   8   1      979.39     1003.98     14.72 o 
   8   8   1       66.37       55.30      5.39 o 
   9   8   1      160.33      153.72      8.64 o 
 -10   9   1      110.10      116.94      8.06 o 
  -9   9   1        0.81        2.23      4.06 o 
  -8   9   1      715.21      713.28     10.36 o 
  -7   9   1      355.56      340.83      6.29 o 
  -6   9   1     1605.89     1580.84     16.35 o 
  -5   9   1      746.56      762.20      8.52 o 
  -4   9   1     4962.47     4965.12     44.22 o 
  -3   9   1       14.49        4.21      1.38 o 
  -2   9   1     4268.76     4247.12     37.64 o 
  -1   9   1      223.68      217.91      3.07 o 
   0   9   1     9519.65     9477.74     83.00 o 
   1   9   1      627.53      627.91      6.37 o 
   2   9   1     2102.35     1970.18     18.02 o 
   3   9   1     1051.62     1184.51     11.68 o 
   4   9   1     3923.60     3802.37     35.53 o 
   5   9   1      190.64      185.81      4.14 o 
   6   9   1      109.47      117.19      5.12 o 
   7   9   1       40.84       50.75      4.35 o 
   8   9   1      689.11      648.45     12.76 o 
   9   9   1       21.30       24.33      7.02 o 
 -10  10   1       53.68       54.47      7.18 o 
  -9  10   1      294.48      309.41      8.34 o 
  -8  10   1       97.07      103.08      7.23 o 
  -7  10   1     1332.57     1287.86     16.74 o 
  -6  10   1      369.38      350.60      6.49 o 
  -5  10   1     3842.18     3952.42     37.30 o 
  -4  10   1        2.46        0.60      1.69 o 
  -3  10   1     5906.24     6130.36     55.61 o 
  -2  10   1      832.80      812.25      8.24 o 
  -1  10   1    21478.86    22329.76    189.58 o 
   0  10   1     1194.73     1424.90     12.95 o 
   1  10   1     4770.39     4808.79     40.58 o 
   2  10   1      249.37      316.39      3.98 o 
   3  10   1     6985.43     7062.86     61.98 o 
   4  10   1        0.65        3.08      1.86 o 
   5  10   1     2432.79     2324.99     26.63 o 
   6  10   1        2.38        6.19      3.23 o 
   7  10   1      107.20      109.72      5.11 o 
   8  10   1       31.76       38.28      5.32 o 
   9  10   1       57.08       54.24      7.57 o 
 -10  11   1       56.68       71.39      8.75 o 
  -9  11   1       18.94       19.86      5.21 o 
  -8  11   1      341.78      359.87      8.39 o 
  -7  11   1       38.56       40.15      4.07 o 
  -6  11   1      595.87      592.63      8.67 o 
  -5  11   1      252.72      237.54      4.25 o 
  -4  11   1     2574.37     2375.04     25.08 o 
  -3  11   1       22.40       47.76      1.91 o 
  -2  11   1     3002.22     2900.43     26.95 o 
  -1  11   1      870.61      881.89      8.50 o 
   0  11   1     2269.00     2038.53     18.22 o 
   1  11   1        2.26        0.73      1.34 o 
   2  11   1    15557.56    16044.84    136.83 o 
   3  11   1     1143.82     1213.63     12.15 o 
   4  11   1     1559.39     1494.48     15.88 o 
   5  11   1       52.45       60.24      3.25 o 
   6  11   1     2054.88     1949.20     23.96 o 
   7  11   1      337.49      290.32      7.59 o 
   8  11   1      666.78      671.48     12.67 o 
   9  11   1       34.99       34.71      7.44 o 
 -10  12   1        1.10       -7.93      9.44 o 
  -9  12   1      328.92      320.54      8.43 o 
  -8  12   1      262.52      256.81      7.40 o 
  -7  12   1      466.39      465.29      9.25 o 
  -6  12   1      154.13      156.31      5.31 o 
  -5  12   1     1705.70     1677.69     21.46 o 
  -4  12   1        3.16        6.75      2.06 o 
  -3  12   1     5564.35     5659.42     51.44 o 
  -2  12   1     1013.72     1078.15     10.83 o 
  -1  12   1     5790.15     5894.39     52.18 o 
   0  12   1       97.34      145.96      2.70 o 
   1  12   1     8046.78     8197.25     71.92 o 
   2  12   1      313.73      289.68      5.04 o 
   3  12   1     1199.23     1200.46     11.94 o 
   4  12   1        0.52        2.37      1.99 o 
   5  12   1     2156.40     2117.55     22.95 o 
   6  12   1       87.50      108.23      4.56 o 
   7  12   1      172.88      181.53      6.04 o 
   8  12   1       10.67       20.09      5.81 o 
   9  12   1      167.10      174.51      9.81 o 
 -10  13   1      137.38      173.12     11.05 o 
  -9  13   1      111.85      129.79      6.66 o 
  -8  13   1      469.87      471.40     10.03 o 
  -7  13   1      361.90      369.34      8.78 o 
  -6  13   1     1809.45     1763.15     20.93 o 
  -5  13   1      578.50      548.57      9.37 o 
  -4  13   1     3045.77     2998.88     31.40 o 
  -3  13   1      649.36      649.72      7.91 o 
  -2  13   1     8168.40     8581.77     79.96 o 
  -1  13   1      963.90     1047.09     10.60 o 
   0  13   1     1035.17      850.38      9.42 o 
   1  13   1        1.81        0.28      1.59 o 
   2  13   1     1962.37     1828.46     19.52 o 
   3  13   1      612.77      662.20      7.66 o 
   4  13   1      349.09      344.98      5.23 o 
   5  13   1      127.21      152.97      4.06 o 
   6  13   1      415.23      417.73      7.86 o 
   7  13   1      355.65      368.61      7.97 o 
   8  13   1      134.29      123.75      7.18 o 
   9  13   1        0.63        8.15     10.84 o 
 -10  14   1       22.40       13.43      9.08 o 
  -9  14   1       92.37      107.19      7.83 o 
  -8  14   1      147.98      130.54      6.12 o 
  -7  14   1       96.14      119.15      5.42 o 
  -6  14   1       14.51       22.28      3.24 o 
  -5  14   1      298.57      303.90      5.96 o 
  -4  14   1      205.35      196.75      4.17 o 
  -3  14   1     1466.64     1420.21     15.35 o 
  -2  14   1      126.48      184.36      3.49 o 
  -1  14   1     1699.27     1515.81     15.66 o 
   0  14   1      374.45      369.37      6.50 o 
   1  14   1     4108.64     4169.69     41.74 o 
   2  14   1        6.78        4.20      1.94 o 
   3  14   1     2927.42     2911.11     28.66 o 
   4  14   1       84.25       92.79      3.26 o 
   5  14   1      570.04      529.27      8.29 o 
   6  14   1        0.56       -0.50      3.49 o 
   7  14   1      292.28      311.33      7.69 o 
   8  14   1       18.75       34.55      6.71 o 
   9  14   1      134.35      144.17      8.76 o 
 -10  15   1       16.00       16.33     10.06 o 
  -9  15   1        6.62       16.14      5.74 o 
  -8  15   1      130.19      140.32      6.97 o 
  -7  15   1      224.77      227.35      6.81 o 
  -6  15   1      500.44      483.08      8.12 o 
  -5  15   1        6.39       12.21      2.95 o 
  -4  15   1     1559.95     1539.96     16.67 o 
  -3  15   1      654.65      638.67      8.40 o 
  -2  15   1     2173.26     2359.11     24.37 o 
  -1  15   1      373.66      422.47      7.37 o 
   0  15   1     2633.48     2518.67     25.83 o 
   1  15   1      365.44      440.79      6.09 o 
   2  15   1      925.96      885.62     10.61 o 
   3  15   1      169.81      179.80      3.84 o 
   4  15   1     4349.65     4258.94     44.00 o 
   5  15   1      109.99      104.22      4.41 o 
   6  15   1      188.85      187.72      5.81 o 
   7  15   1      247.42      231.17      6.83 o 
   8  15   1       82.28       85.94      6.26 o 
   9  15   1       17.31        3.18      7.51 o 
  -9  16   1       77.39       87.14      7.91 o 
  -8  16   1       95.31       95.58      6.09 o 
  -7  16   1       49.83       63.13      5.18 o 
  -6  16   1      360.30      341.06      7.48 o 
  -5  16   1      657.52      666.99     10.68 o 
  -4  16   1       80.62       79.76      3.42 o 
  -3  16   1     1914.40     1970.54     21.44 o 
  -2  16   1      299.42      279.46      5.11 o 
  -1  16   1      532.94      503.02      6.81 o 
   0  16   1       23.57       32.13      2.31 o 
   1  16   1     1180.99     1216.16     13.46 o 
   2  16   1       72.50       84.36      2.96 o 
   3  16   1     3075.23     2987.13     29.52 o 
   4  16   1        2.56        8.17      2.87 o 
   5  16   1       46.67       38.71      3.88 o 
   6  16   1       59.95       46.50      4.54 o 
   7  16   1      223.72      236.23      7.22 o 
   8  16   1      116.87      130.29      6.93 o 
  -9  17   1       75.94       68.76      8.30 o 
  -8  17   1       45.11       40.96      5.63 o 
  -7  17   1       46.19       46.60      7.67 o 
  -6  17   1       73.22       84.46      5.19 o 
  -5  17   1       42.50       45.82      3.68 o 
  -4  17   1     1677.36     1626.18     19.66 o 
  -3  17   1     1078.33     1030.82     12.79 o 
  -2  17   1      298.90      277.60      5.22 o 
  -1  17   1       58.01       56.31      2.80 o 
   0  17   1      697.21      687.79      8.54 o 
   1  17   1      649.79      696.14      9.25 o 
   2  17   1      557.72      576.50      8.76 o 
   3  17   1      223.05      221.47      4.65 o 
   4  17   1      326.60      333.42      5.96 o 
   5  17   1      620.15      618.09     12.88 o 
   6  17   1      189.37      185.46      6.06 o 
   7  17   1       12.31       12.85      4.62 o 
   8  17   1       31.13       44.55      6.82 o 
  -9  18   1       38.73       32.56      8.40 o 
  -8  18   1      150.78      158.61      8.34 o 
  -7  18   1        2.82        5.60      4.78 o 
  -6  18   1      164.78      159.60      5.62 o 
  -5  18   1      118.64      127.10      6.44 o 
  -4  18   1      106.63      112.81      3.99 o 
  -3  18   1      302.01      317.30      6.15 o 
  -2  18   1      215.15      225.70      4.78 o 
  -1  18   1       62.79       64.16      3.03 o 
   0  18   1      386.80      387.85      5.89 o 
   1  18   1      323.83      283.83      5.66 o 
   2  18   1      177.03      192.23      4.25 o 
   3  18   1      105.43       94.80      3.62 o 
   4  18   1        7.65        8.74      3.22 o 
   5  18   1       77.38       80.08      4.65 o 
   6  18   1      164.45      164.20      6.55 o 
   7  18   1       16.54        7.38      4.66 o 
   8  18   1      136.28      129.91      6.72 o 
  -9  19   1      128.03      156.82     10.39 o 
  -8  19   1        0.04       -2.67      5.82 o 
  -7  19   1       89.04       67.74      5.60 o 
  -6  19   1       23.54       17.56      4.26 o 
  -5  19   1      189.78      193.66      5.54 o 
  -4  19   1       79.85       73.50      3.71 o 
  -3  19   1       18.75       14.02      3.19 o 
  -2  19   1      505.83      495.60      8.33 o 
  -1  19   1       20.10       17.43      2.56 o 
   0  19   1       21.65       25.98      2.67 o 
   1  19   1       91.14       83.60      3.23 o 
   2  19   1      276.90      282.57      5.22 o 
   3  19   1       12.13       15.51      3.02 o 
   4  19   1       21.83       18.48      3.48 o 
   5  19   1       10.87       13.74      4.00 o 
   6  19   1       10.94       15.41      4.80 o 
   7  19   1       15.05       20.71      5.31 o 
   8  19   1       10.29       15.53      8.95 o 
  -8  20   1       34.11       30.14      6.98 o 
  -7  20   1       18.56       19.38      5.56 o 
  -6  20   1       66.32       74.29      5.54 o 
  -5  20   1      105.03      118.49      5.07 o 
  -4  20   1       19.52       19.81      3.46 o 
  -3  20   1       75.48       78.14      3.99 o 
  -2  20   1        9.20        8.98      2.86 o 
  -1  20   1      224.01      245.61      4.61 o 
   0  20   1      123.12      134.77      3.60 o 
   1  20   1      205.19      203.17      4.47 o 
   2  20   1      427.84      419.69      6.85 o 
   3  20   1        1.70       -3.62      2.97 o 
   4  20   1       67.70       79.72      4.14 o 
   5  20   1      291.37      263.23      6.79 o 
   6  20   1      190.91      184.85      7.91 o 
   7  20   1        6.66        7.00      5.45 o 
   8  20   1        0.71       -0.22      8.97 o 
  -8  21   1        0.24       -6.41      7.27 o 
  -7  21   1       47.80       58.37      6.54 o 
  -6  21   1       73.47       69.64      6.91 o 
  -5  21   1       72.19       62.16      4.68 o 
  -4  21   1       57.61       51.14      4.97 o 
  -3  21   1       67.34       57.86      3.68 o 
  -2  21   1        9.51       11.27      3.03 o 
  -1  21   1        5.86        3.49      2.63 o 
   0  21   1       25.56       32.18      2.85 o 
   1  21   1       15.16       17.71      2.95 o 
   2  21   1      269.48      261.18      5.48 o 
   3  21   1       81.85       78.08      4.08 o 
   4  21   1        1.01        1.73      3.54 o 
   5  21   1       33.11       28.51      4.15 o 
   6  21   1       22.23       14.24      4.21 o 
   7  21   1       48.78       49.33      9.02 o 
  -8  22   1        7.95        5.25      8.99 o 
  -7  22   1       10.94        3.42      6.16 o 
  -6  22   1       12.65       20.12      5.77 o 
  -5  22   1        0.80       -2.24      4.03 o 
  -4  22   1      316.30      308.99      7.34 o 
  -3  22   1      271.78      268.46      8.71 o 
  -2  22   1      952.42      954.96     11.54 o 
  -1  22   1      238.75      226.78      4.85 o 
   0  22   1       43.33       44.44      3.06 o 
   1  22   1      712.55      709.49     10.87 o 
   2  22   1      242.96      245.52      5.70 o 
   3  22   1      242.34      240.94      5.87 o 
   4  22   1      282.47      290.83      7.51 o 
   5  22   1       23.09       27.77      4.60 o 
   6  22   1       62.66       62.59      7.55 o 
   7  22   1        6.49       12.18      8.51 o 
  -8  23   1       54.02       43.96     14.05 o 
  -7  23   1       96.45       98.41      7.92 o 
  -6  23   1       58.53       62.52      6.70 o 
  -5  23   1       85.35       95.89      5.73 o 
  -4  23   1       10.60       10.91      4.06 o 
  -3  23   1      114.23      114.10      4.79 o 
  -2  23   1      204.14      209.71      5.09 o 
  -1  23   1       48.93       44.69      3.24 o 
   0  23   1      160.09      138.47      4.99 o 
   1  23   1      126.48      135.22      4.16 o 
   2  23   1       13.68        9.22      3.23 o 
   3  23   1       17.77       23.96      3.84 o 
   4  23   1      230.11      229.16      7.68 o 
   5  23   1      138.46      141.17      8.04 o 
   6  23   1       21.69       32.42      7.49 o 
   7  23   1       25.14        3.54      9.29 o 
  -7  24   1        9.28        0.44      7.26 o 
  -6  24   1        0.36       -1.59      5.93 o 
  -5  24   1      371.47      361.38      9.64 o 
  -4  24   1      128.46      138.34      6.31 o 
  -3  24   1      211.05      223.38      6.46 o 
  -2  24   1      126.82      118.78      4.17 o 
  -1  24   1       60.48       67.01      3.82 o 
   0  24   1       52.71       53.26      3.68 o 
   1  24   1      498.00      493.41      9.82 o 
   2  24   1       15.43        7.33      4.97 o 
   3  24   1       78.97       91.47      6.48 o 
   4  24   1      110.28      103.82      7.02 o 
   5  24   1       12.67        2.28      6.78 o 
   6  24   1        4.37        9.64      9.75 o 
  -7  25   1       28.26       13.50      6.90 o 
  -6  25   1       69.50       71.36      6.99 o 
  -5  25   1       10.05       17.89      5.26 o 
  -4  25   1      567.24      509.91     11.42 o 
  -3  25   1       48.14       51.28      3.83 o 
  -2  25   1      178.86      177.08      6.30 o 
  -1  25   1       22.93       21.25      3.78 o 
   0  25   1       84.09       95.69      5.91 o 
   1  25   1        3.32       -2.41      4.55 o 
   2  25   1      194.09      192.61      7.37 o 
   3  25   1        2.74       -7.93      5.29 o 
   4  25   1      104.78      118.67      7.47 o 
   5  25   1        3.20       -1.46      7.63 o 
   6  25   1       12.05        1.61     12.30 o 
  -7  26   1        6.92      -15.58     12.14 o 
  -6  26   1       26.06       27.49      5.48 o 
  -5  26   1      149.04      146.21      6.44 o 
  -4  26   1        7.71        0.77      4.19 o 
  -3  26   1       41.73       59.57      6.50 o 
  -2  26   1       20.02        7.19      4.95 o 
  -1  26   1      354.40      367.95      8.98 o 
   0  26   1        1.86       -2.81      4.92 o 
   1  26   1       74.43       84.71      5.75 o 
   2  26   1       68.86       53.23      6.39 o 
   3  26   1      243.30      249.63      9.06 o 
   4  26   1       31.55       32.60      7.63 o 
   5  26   1       77.18       89.50     11.44 o 
   6  26   1       49.95       49.16     14.25 o 
  -6  27   1      113.21      105.23     11.87 o 
  -5  27   1       20.32       25.89      7.91 o 
  -4  27   1      141.96      155.61      8.53 o 
  -3  27   1       84.15      100.57      7.97 o 
  -2  27   1      238.01      268.79      9.15 o 
  -1  27   1       19.62       16.06      5.53 o 
   0  27   1      416.45      396.18      9.97 o 
   1  27   1        0.91        6.36      5.77 o 
   2  27   1      336.72      361.71     10.39 o 
   3  27   1       12.99       10.69      6.65 o 
   4  27   1      125.12      141.96     10.62 o 
   5  27   1       11.78       -9.06     11.31 o 
  -6  28   1        7.67       -9.36     11.20 o 
  -5  28   1       10.58       10.93      9.09 o 
  -4  28   1        0.02       -4.79      6.77 o 
  -3  28   1      568.28      550.30     16.29 o 
  -2  28   1        7.22        6.99      5.95 o 
  -1  28   1      298.85      324.49      9.98 o 
   0  28   1       13.07       10.66      5.84 o 
   1  28   1      149.43      160.90      7.90 o 
   2  28   1        0.83        7.08      6.20 o 
   3  28   1      170.77      175.04      9.14 o 
   4  28   1        4.71        1.05     11.57 o 
   5  28   1      158.00      178.59     20.25 o 
  -5  29   1        5.06      -16.86     12.31 o 
  -4  29   1      178.65      193.97      9.46 o 
  -3  29   1        1.69       -0.63      6.44 o 
  -2  29   1      190.65      220.15      9.76 o 
  -1  29   1       59.32       78.32      7.20 o 
   0  29   1      152.52      145.48      7.93 o 
   1  29   1        0.11        0.24      6.28 o 
   2  29   1      182.66      172.23      8.57 o 
   3  29   1        0.29       -7.78      8.29 o 
   4  29   1       23.18       -1.70     15.53 o 
  -4  30   1       16.93       17.72      9.19 o 
  -3  30   1      164.25      160.09     10.04 o 
  -2  30   1       38.90       27.69      8.71 o 
  -1  30   1       78.74       94.01      7.54 o 
   0  30   1        5.73       -2.82      7.58 o 
   1  30   1      164.24      181.51      9.41 o 
   2  30   1       27.30       23.55      8.73 o 
   3  30   1      136.30      119.67     14.42 o 
  -4  31   1      132.88      160.27     11.57 o 
  -3  31   1       23.13       17.38      9.30 o 
  -2  31   1       22.81       34.08      8.50 o 
  -1  31   1       19.08       29.91      8.45 o 
   0  31   1      283.27      289.54     15.95 o 
   1  31   1       17.83       23.05      8.22 o 
   2  31   1       71.13       70.30     11.34 o 
   3  31   1        5.01       -3.39     13.35 o 
  -3  32   1       87.82      125.74     14.77 o 
  -2  32   1        1.04       16.75     10.69 o 
  -1  32   1      311.04      318.71     15.52 o 
   0  32   1        3.38        7.47     10.79 o 
   1  32   1       59.73       62.12     10.82 o 
   2  32   1       23.40       28.70     11.03 o 
 -11   0   2       24.50       19.70      6.66 o 
 -10   0   2      704.63      683.30     15.59 o 
  -9   0   2      169.65      157.86      6.98 o 
  -8   0   2      907.37      893.79     16.27 o 
  -7   0   2     1222.16     1140.07     18.01 o 
  -6   0   2     1603.83     1610.64     21.35 o 
  -5   0   2      318.18      472.67      7.01 o 
  -4   0   2     4891.88     5119.35     67.53 o 
  -3   0   2      386.84      505.16      7.46 o 
  -2   0   2     8681.53     8707.38    119.31 o 
  -1   0   2    19980.19    22300.80    290.76 o 
   0   0   2    27962.58    29106.85    357.83 o 
   1   0   2       20.79        5.97      1.37 o 
   2   0   2     5083.55     5164.14     72.58 o 
   3   0   2       41.52       66.73      4.71 o 
   4   0   2     3064.73     2962.14     45.64 o 
   5   0   2      125.96      161.25      5.05 o 
   6   0   2     1199.37     1255.92     25.82 o 
   7   0   2      135.00      124.61      9.72 o 
   8   0   2      105.40      113.98     10.28 o 
   9   0   2       47.12       54.82     15.01 o 
 -11   1   2       17.70       13.69      4.52 o 
 -10   1   2       19.16       19.97      4.10 o 
  -9   1   2       75.36       84.86      4.27 o 
  -8   1   2        3.88        1.95      2.94 o 
  -7   1   2     2840.91     2821.85     28.71 o 
  -6   1   2      954.09      906.58      9.36 o 
  -5   1   2     2249.86     2221.19     19.24 o 
  -4   1   2     2023.60     2017.05     18.73 o 
  -3   1   2     9541.69     9727.91     89.14 o 
  -2   1   2     1360.04     1211.22     11.46 o 
  -1   1   2    21087.41    22284.80    224.39 o 
   0   1   2    23393.65    23721.98    206.01 o 
   1   1   2     1591.33     1457.01     13.94 o 
   2   1   2       72.19       92.43      2.09 o 
   3   1   2     3498.77     3490.40     35.23 o 
   4   1   2       43.54       27.31      2.25 o 
   5   1   2     1476.32     1420.53     15.90 o 
   6   1   2       10.42       18.86      3.93 o 
   7   1   2     1553.40     1548.84     25.14 o 
   8   1   2        8.50       12.20      6.04 o 
   9   1   2       29.62       44.74      9.40 o 
 -11   2   2       81.80       83.72      6.89 o 
 -10   2   2       49.12       56.46      5.27 o 
  -9   2   2       47.72       51.60      3.86 o 
  -8   2   2      671.53      676.81      9.66 o 
  -7   2   2      431.91      385.69      5.66 o 
  -6   2   2     1652.87     1788.10     17.43 o 
  -5   2   2     2316.95     2343.27     20.77 o 
  -4   2   2     2318.03     2230.20     20.08 o 
  -3   2   2     1394.21     1240.33     10.74 o 
  -2   2   2     5667.08     5990.69     56.85 o 
  -1   2   2        4.73       13.40      0.86 o 
   0   2   2    27891.33    29204.30    261.52 o 
   1   2   2     6323.80     6418.44     59.33 o 
   2   2   2     4723.00     4659.26     46.32 o 
   3   2   2      549.89      494.22      6.26 o 
   4   2   2     3334.34     3210.77     33.49 o 
   5   2   2        0.13        1.67      2.65 o 
   6   2   2      643.01      631.14     11.58 o 
   7   2   2      107.93       79.93      6.18 o 
   8   2   2        9.02       10.29      6.12 o 
   9   2   2      111.32      108.78     10.12 o 
 -11   3   2       21.69       23.26      6.91 o 
 -10   3   2       73.79       59.26      4.74 o 
  -9   3   2      216.96      257.61      6.91 o 
  -8   3   2       19.81       13.52      2.87 o 
  -7   3   2     1801.67     1741.51     16.80 o 
  -6   3   2      409.63      357.63      5.00 o 
  -5   3   2     5590.20     5979.39     55.57 o 
  -4   3   2      164.25      127.65      2.18 o 
  -3   3   2     4712.40     4829.96     41.30 o 
  -2   3   2      608.29      487.03      5.26 o 
  -1   3   2     3871.71     3972.87     46.86 o 
   0   3   2     1888.40     2188.18     19.37 o 
   1   3   2     7605.25     7816.12     70.21 o 
   2   3   2      122.25      113.71      2.66 o 
   3   3   2      191.62      136.22      2.70 o 
   4   3   2      185.93      239.85      4.47 o 
   5   3   2     1878.90     1891.87     24.23 o 
   6   3   2       15.13       20.36      3.79 o 
   7   3   2       68.70       69.44      5.53 o 
   8   3   2        6.32       10.94      6.14 o 
   9   3   2      141.38      155.26     10.72 o 
 -11   4   2        9.65        4.28      6.94 o 
 -10   4   2       29.62       29.66      5.09 o 
  -9   4   2      197.72      198.46      7.56 o 
  -8   4   2      317.43      321.34      5.99 o 
  -7   4   2        5.40       -0.79      2.43 o 
  -6   4   2     1641.42     1619.18     16.07 o 
  -5   4   2     2214.88     2355.26     22.59 o 
  -4   4   2     1135.70      987.13      9.65 o 
  -3   4   2        4.72       16.88      1.05 o 
  -2   4   2     5291.95     5570.81     52.94 o 
  -1   4   2      430.55      358.74      4.49 o 
   0   4   2     5951.70     6088.51     51.67 o 
   1   4   2     1034.14      982.53      9.22 o 
   2   4   2     5473.52     5555.51     53.40 o 
   3   4   2       15.14       10.40      1.70 o 
   4   4   2     1598.46     1616.11     18.33 o 
   5   4   2      181.27      153.03      4.73 o 
   6   4   2      951.51      906.21     14.60 o 
   7   4   2       43.72       26.67      5.20 o 
   8   4   2      153.79      187.34      8.47 o 
   9   4   2        2.08       15.02      8.70 o 
 -11   5   2       64.01       84.19      9.33 o 
 -10   5   2       24.17       24.30      5.75 o 
  -9   5   2      324.20      311.82      9.20 o 
  -8   5   2       88.69       77.12      4.09 o 
  -7   5   2      642.87      635.30      8.58 o 
  -6   5   2     1122.84     1071.27     11.18 o 
  -5   5   2     1299.42     1267.70     12.76 o 
  -4   5   2       53.92       29.46      1.56 o 
  -3   5   2     4464.01     4632.81     40.75 o 
  -2   5   2     3124.25     3100.51     29.81 o 
  -1   5   2    10389.63    10479.70    106.09 o 
   0   5   2       65.46      101.74      1.58 o 
   1   5   2     2907.80     3065.25     26.53 o 
   2   5   2       46.14       28.54      1.52 o 
   3   5   2     6099.10     6035.73     59.60 o 
   4   5   2        6.65        4.33      2.17 o 
   5   5   2      804.67      776.69     12.40 o 
   6   5   2       49.80       71.35      4.45 o 
   7   5   2      284.75      277.57      8.99 o 
   8   5   2        8.50        1.90      5.71 o 
   9   5   2       36.08       55.01     12.94 o 
 -11   6   2        1.51        1.05      7.33 o 
 -10   6   2       91.79       85.29      6.45 o 
  -9   6   2      336.82      330.70      7.92 o 
  -8   6   2       23.87       13.64      3.39 o 
  -7   6   2       34.08       36.44      2.93 o 
  -6   6   2      380.08      352.69      5.22 o 
  -5   6   2       63.65      116.58      3.26 o 
  -4   6   2     3431.06     3739.33     34.21 o 
  -3   6   2     1416.32     1378.99     13.32 o 
  -2   6   2     1078.38     1086.90     11.92 o 
  -1   6   2       10.32        5.87      0.80 o 
   0   6   2     4582.20     4750.36     40.74 o 
   1   6   2      515.19      467.65      4.83 o 
   2   6   2     1634.09     1619.15     15.87 o 
   3   6   2      183.35      223.55      3.94 o 
   4   6   2      380.72      373.95      6.97 o 
   5   6   2        1.46        5.77      3.22 o 
   6   6   2      772.79      759.20     12.38 o 
   7   6   2      123.87      115.99      6.09 o 
   8   6   2      191.14      189.35      7.99 o 
   9   6   2        7.98       -6.46      7.90 o 
 -11   7   2       29.92       35.73      8.85 o 
 -10   7   2       94.12       83.01      8.28 o 
  -9   7   2       11.96       14.80      4.58 o 
  -8   7   2       41.35       51.50      5.28 o 
  -7   7   2      751.00      757.79     10.06 o 
  -6   7   2      299.03      290.72      5.41 o 
  -5   7   2      228.55      211.21      3.68 o 
  -4   7   2      552.74      591.55      6.60 o 
  -3   7   2     2439.45     2529.95     23.26 o 
  -2   7   2        8.48       15.97      0.97 o 
  -1   7   2      878.75      854.89      9.09 o 
   0   7   2      632.94      605.22      6.10 o 
   1   7   2       16.10       15.48      1.21 o 
   2   7   2       77.25       72.93      1.89 o 
   3   7   2     1248.88     1272.41     13.24 o 
   4   7   2       52.86       54.13      2.69 o 
   5   7   2        4.57        2.07      3.24 o 
   6   7   2       15.84        8.17      3.88 o 
   7   7   2        5.68        2.01      4.91 o 
   8   7   2       14.88       11.47      5.75 o 
   9   7   2       13.92       -0.76      7.84 o 
 -11   8   2       69.01       72.90      9.65 o 
 -10   8   2       13.12       15.31      5.79 o 
  -9   8   2       12.46        9.06      4.53 o 
  -8   8   2       23.57       23.83      3.67 o 
  -7   8   2      115.32      126.81      4.01 o 
  -6   8   2      636.68      668.43      8.96 o 
  -5   8   2      114.22       93.19      2.66 o 
  -4   8   2     1825.90     2058.99     18.91 o 
  -3   8   2     1782.47     1881.45     16.75 o 
  -2   8   2      180.55      216.07      2.89 o 
  -1   8   2       74.27       76.46      1.66 o 
   0   8   2     5775.90     6181.03     55.89 o 
   1   8   2       95.97      119.98      2.08 o 
   2   8   2       24.02       50.69      2.18 o 
   3   8   2        1.22       -1.57      1.78 o 
   4   8   2      377.50      364.33      5.52 o 
   5   8   2      112.29      116.51      4.77 o 
   6   8   2       41.86       36.90      4.25 o 
   7   8   2        9.40        3.48      4.97 o 
   8   8   2       15.44        8.81      5.88 o 
   9   8   2       55.74       55.36      9.19 o 
 -11   9   2        0.07       -4.10      9.40 o 
 -10   9   2       26.08       32.14      5.94 o 
  -9   9   2       64.85       47.09      5.14 o 
  -8   9   2       59.64       74.41      4.28 o 
  -7   9   2       43.21       38.83      3.42 o 
  -6   9   2       30.59       23.65      2.59 o 
  -5   9   2      191.45      207.36      3.82 o 
  -4   9   2     2022.14     2218.46     20.33 o 
  -3   9   2       16.26       27.02      1.43 o 
  -2   9   2      264.26      282.53      3.58 o 
  -1   9   2      165.16      190.77      2.91 o 
   0   9   2      240.74      250.04      3.17 o 
   1   9   2     1958.14     2075.13     18.41 o 
   2   9   2      243.20      247.85      3.58 o 
   3   9   2     1727.45     1815.46     19.01 o 
   4   9   2       52.53       54.91      2.59 o 
   5   9   2      197.59      196.76      5.64 o 
   6   9   2       20.98       19.89      4.13 o 
   7   9   2      121.60      119.91      6.30 o 
   8   9   2        1.42       -2.31      5.71 o 
   9   9   2       54.15       51.60      9.63 o 
 -11  10   2        9.16       -4.33      9.30 o 
 -10  10   2        0.09       -0.09      6.08 o 
  -9  10   2        7.75        6.76      4.70 o 
  -8  10   2       69.43       59.38      4.16 o 
  -7  10   2       92.83       87.70      4.28 o 
  -6  10   2      107.07      121.08      3.56 o 
  -5  10   2        9.62        7.56      2.09 o 
  -4  10   2       36.08       49.88      1.98 o 
  -3  10   2       58.89       87.00      1.98 o 
  -2  10   2      317.36      385.31      4.84 o 
  -1  10   2      108.21      113.65      2.19 o 
   0  10   2        8.43        5.30      1.24 o 
   1  10   2      447.20      539.00      5.78 o 
   2  10   2        7.75        7.14      1.58 o 
   3  10   2        0.55       -2.19      1.81 o 
   4  10   2        2.91        1.82      2.38 o 
   5  10   2       81.85       78.88      4.24 o 
   6  10   2        9.08        7.57      4.13 o 
   7  10   2        2.19       -1.66      4.66 o 
   8  10   2        9.68       16.40      6.84 o 
   9  10   2        1.48        7.33      8.87 o 
 -10  11   2       29.00       22.98      6.81 o 
  -9  11   2        2.45        3.41      4.47 o 
  -8  11   2        0.86        5.51      3.97 o 
  -7  11   2       23.41       26.70      3.56 o 
  -6  11   2      168.00      166.96      4.22 o 
  -5  11   2        1.51        0.05      2.02 o 
  -4  11   2      991.87     1107.97     12.08 o 
  -3  11   2      117.14      159.45      2.76 o 
  -2  11   2      330.61      406.19      5.19 o 
  -1  11   2      211.59      250.86      3.59 o 
   0  11   2      140.90      169.32      2.67 o 
   1  11   2      387.18      436.51      5.09 o 
   2  11   2       32.41       60.16      2.09 o 
   3  11   2      132.66      134.23      2.98 o 
   4  11   2       21.01       16.91      2.58 o 
   5  11   2      251.06      268.18      6.61 o 
   6  11   2       85.88       79.75      6.39 o 
   7  11   2        7.73        5.06      4.90 o 
   8  11   2       16.90       22.83      8.73 o 
 -10  12   2       56.95       51.01      8.74 o 
  -9  12   2       40.49       52.85      5.11 o 
  -8  12   2      165.38      164.24      7.54 o 
  -7  12   2       49.98       55.09      3.98 o 
  -6  12   2     1173.28     1148.51     13.99 o 
  -5  12   2       26.44       20.90      2.25 o 
  -4  12   2      638.17      599.13      7.24 o 
  -3  12   2     1808.27     2149.86     20.24 o 
  -2  12   2      847.69      868.98      8.85 o 
  -1  12   2      245.98      286.88      3.93 o 
   0  12   2      397.54      427.49      5.14 o 
   1  12   2     1930.74     2180.21     21.03 o 
   2  12   2       71.60       63.10      2.30 o 
   3  12   2      165.86      179.44      4.61 o 
   4  12   2       98.35      103.58      3.71 o 
   5  12   2      133.01      124.07      5.21 o 
   6  12   2        3.63        0.02      4.37 o 
   7  12   2       11.27        6.51      4.93 o 
   8  12   2       10.57        2.33      7.02 o 
 -10  13   2       21.56       29.72      9.47 o 
  -9  13   2       74.07       59.32      5.66 o 
  -8  13   2       12.31        7.95      4.58 o 
  -7  13   2        5.43        2.79      3.48 o 
  -6  13   2      320.93      348.69      6.54 o 
  -5  13   2      223.48      197.87      3.85 o 
  -4  13   2      477.77      483.63      6.72 o 
  -3  13   2     1002.33     1062.84     11.39 o 
  -2  13   2       28.69       29.84      1.70 o 
  -1  13   2       25.70       64.37      2.45 o 
   0  13   2       30.37       26.53      1.77 o 
   1  13   2     1123.51     1181.91     11.76 o 
   2  13   2      502.70      473.08      6.00 o 
   3  13   2      683.31      711.76      8.53 o 
   4  13   2       86.77       82.45      4.06 o 
   5  13   2       20.46       16.46      3.91 o 
   6  13   2       14.35        3.45      4.53 o 
   7  13   2       82.08       77.99      5.88 o 
   8  13   2       12.69       -1.67      7.58 o 
 -10  14   2        3.02       -1.59      7.75 o 
  -9  14   2        0.94        1.16      5.60 o 
  -8  14   2       56.82       51.72      5.07 o 
  -7  14   2       55.57       49.50      4.39 o 
  -6  14   2       97.95       96.15      4.11 o 
  -5  14   2      300.48      319.85      5.98 o 
  -4  14   2      621.53      612.63      7.79 o 
  -3  14   2       95.46       72.25      2.57 o 
  -2  14   2     1730.42     1715.86     17.37 o 
  -1  14   2      674.20      671.42      7.31 o 
   0  14   2      920.53      937.85     10.25 o 
   1  14   2        1.79        0.03      1.84 o 
   2  14   2      926.06      909.21     10.15 o 
   3  14   2      229.44      211.89      4.76 o 
   4  14   2       89.95       94.94      3.88 o 
   5  14   2       16.86       18.08      4.02 o 
   6  14   2      239.19      256.49      8.54 o 
   7  14   2       10.06        7.80      5.26 o 
   8  14   2        1.08        0.47      8.51 o 
 -10  15   2       21.62        7.80      8.34 o 
  -9  15   2      228.64      211.93      8.57 o 
  -8  15   2       42.58       38.79      5.46 o 
  -7  15   2      475.87      469.36      9.58 o 
  -6  15   2      134.44      117.18      4.29 o 
  -5  15   2     1901.27     1866.78     23.02 o 
  -4  15   2       12.47        7.11      2.39 o 
  -3  15   2     1195.59     1198.51     13.66 o 
  -2  15   2      167.61      154.79      3.11 o 
  -1  15   2     1594.47     1633.97     16.29 o 
   0  15   2      185.45      207.88      4.03 o 
   1  15   2       79.41       62.27      2.97 o 
   2  15   2      293.39      279.14      5.73 o 
   3  15   2      234.83      247.12      4.98 o 
   4  15   2       36.95       48.95      3.79 o 
   5  15   2       63.31       65.55      4.64 o 
   6  15   2      160.07      143.52      6.20 o 
   7  15   2       67.29       65.74      6.03 o 
   8  15   2        0.43        0.88      8.43 o 
 -10  16   2       32.35       28.31      8.64 o 
  -9  16   2       42.04       34.05      6.53 o 
  -8  16   2      213.09      196.29      7.43 o 
  -7  16   2        3.10       -3.70      3.98 o 
  -6  16   2      267.81      273.91      6.02 o 
  -5  16   2        2.79       -1.02      3.07 o 
  -4  16   2      386.51      358.53      6.34 o 
  -3  16   2       54.18       57.69      3.42 o 
  -2  16   2      585.27      499.15      6.95 o 
  -1  16   2      492.70      647.79      8.05 o 
   0  16   2     2088.46     2034.88     21.94 o 
   1  16   2       97.75       98.20      3.08 o 
   2  16   2     1339.51     1363.79     15.46 o 
   3  16   2       43.68       39.96      3.30 o 
   4  16   2      920.61      942.82     12.21 o 
   5  16   2      136.11      123.54      5.47 o 
   6  16   2      243.00      272.80      9.95 o 
   7  16   2       61.85       67.22      6.61 o 
   8  16   2       48.17       43.98      9.47 o 
  -9  17   2       91.40      102.70      9.38 o 
  -8  17   2       35.42       30.72      6.08 o 
  -7  17   2      415.30      402.46     12.02 o 
  -6  17   2       15.86       18.66      3.92 o 
  -5  17   2     1885.69     1849.28     23.04 o 
  -4  17   2      192.36      176.45      5.37 o 
  -3  17   2      693.40      675.82      9.47 o 
  -2  17   2       15.98       20.65      2.50 o 
  -1  17   2     2586.94     2568.22     27.22 o 
   0  17   2      330.34      302.79      5.53 o 
   1  17   2     1448.33     1386.38     16.27 o 
   2  17   2       53.10       71.27      3.40 o 
   3  17   2      567.23      539.76      8.21 o 
   4  17   2        0.59        2.34      3.19 o 
   5  17   2      737.47      724.42     12.76 o 
   6  17   2       15.28       15.14      5.24 o 
   7  17   2      170.64      180.38      8.47 o 
   8  17   2        8.41        8.22      9.91 o 
  -9  18   2        4.78        3.25      7.55 o 
  -8  18   2      309.02      317.22      9.83 o 
  -7  18   2       35.53       27.23      5.15 o 
  -6  18   2      591.24      614.38     11.32 o 
  -5  18   2      636.39      601.82      9.86 o 
  -4  18   2      216.20      238.68      5.45 o 
  -3  18   2       92.66      108.31      3.97 o 
  -2  18   2     3163.05     3106.64     33.91 o 
  -1  18   2      307.65      290.07      5.43 o 
   0  18   2     1429.91     1365.28     16.74 o 
   1  18   2      345.16      307.79      5.92 o 
   2  18   2     1645.22     1661.86     19.26 o 
   3  18   2      431.66      370.88      6.72 o 
   4  18   2      738.02      741.29     10.88 o 
   5  18   2      124.12      107.50      5.88 o 
   6  18   2       15.29       16.71      5.55 o 
   7  18   2       28.60       21.48      7.21 o 
  -9  19   2      107.61      124.19     10.19 o 
  -8  19   2      109.45      108.58      8.38 o 
  -7  19   2      398.95      381.93     13.98 o 
  -6  19   2       38.50       42.98      4.70 o 
  -5  19   2     1181.14     1204.64     16.94 o 
  -4  19   2       81.83       64.84      3.84 o 
  -3  19   2     1734.36     1696.39     20.43 o 
  -2  19   2      281.79      279.52      5.71 o 
  -1  19   2      741.01      681.40      9.68 o 
   0  19   2       41.00       33.49      3.06 o 
   1  19   2     1459.92     1429.83     16.97 o 
   2  19   2      228.86      193.15      4.76 o 
   3  19   2       69.09       66.81      4.33 o 
   4  19   2       50.63       56.94      4.44 o 
   5  19   2      622.93      625.68     12.84 o 
   6  19   2        3.29       10.79      5.82 o 
   7  19   2      107.89      118.22      9.06 o 
  -9  20   2        0.66       -4.79      8.62 o 
  -8  20   2      225.65      249.22      9.88 o 
  -7  20   2      163.60      152.91      8.01 o 
  -6  20   2      320.79      334.40      8.76 o 
  -5  20   2      353.84      335.40      7.96 o 
  -4  20   2      138.60      144.04      6.30 o 
  -3  20   2      150.83      169.30      4.69 o 
  -2  20   2     2064.32     2019.50     23.85 o 
  -1  20   2       11.02        5.64      2.98 o 
   0  20   2     1148.90     1094.29     13.63 o 
   1  20   2       57.76       46.39      3.54 o 
   2  20   2     1221.40     1194.68     15.38 o 
   3  20   2       17.67       24.55      3.79 o 
   4  20   2      422.60      415.31      8.33 o 
   5  20   2        7.14        5.54      4.79 o 
   6  20   2      289.01      275.56     10.35 o 
   7  20   2       16.64       23.53      8.68 o 
  -9  21   2       18.53        9.40      9.85 o 
  -8  21   2       15.91       -0.07      7.23 o 
  -7  21   2      439.31      442.20     12.24 o 
  -6  21   2      186.02      169.30      7.36 o 
  -5  21   2      316.80      328.14      8.09 o 
  -4  21   2      355.32      316.81      7.56 o 
  -3  21   2      410.48      432.16      9.67 o 
  -2  21   2      318.78      303.66      6.22 o 
  -1  21   2     1938.11     1850.23     22.15 o 
   0  21   2      290.31      263.57      5.49 o 
   1  21   2      804.00      792.67     11.24 o 
   2  21   2      445.25      424.56      8.03 o 
   3  21   2      326.84      340.79      7.07 o 
   4  21   2      124.21      144.67      6.13 o 
   5  21   2      864.22      856.69     14.72 o 
   6  21   2      102.66       96.87      6.92 o 
   7  21   2      162.49      181.43     11.27 o 
  -8  22   2      121.09      133.41     10.00 o 
  -7  22   2       14.59       23.54      6.74 o 
  -6  22   2      487.77      483.64     10.86 o 
  -5  22   2      150.39      133.05      6.31 o 
  -4  22   2      697.12      695.51     12.25 o 
  -3  22   2       13.84        5.66      3.97 o 
  -2  22   2      648.76      633.37     10.76 o 
  -1  22   2        8.19       18.63      3.92 o 
   0  22   2     1291.71     1259.69     16.79 o 
   1  22   2        6.12        0.79      3.69 o 
   2  22   2      420.39      432.62      8.33 o 
   3  22   2        2.71        4.49      4.13 o 
   4  22   2      279.25      269.43      7.54 o 
   5  22   2        0.06        5.38      5.37 o 
   6  22   2      136.72      161.91      9.91 o 
  -8  23   2        4.24       -2.56      9.01 o 
  -7  23   2      172.13      207.16     14.20 o 
  -6  23   2       73.64       70.46      6.36 o 
  -5  23   2      343.93      340.43      8.92 o 
  -4  23   2      152.03      147.76      6.01 o 
  -3  23   2      186.61      207.29      6.29 o 
  -2  23   2       20.05       17.30      4.07 o 
  -1  23   2     1121.65     1038.93     14.50 o 
   0  23   2       81.52       77.91      4.37 o 
   1  23   2      297.28      287.11      6.96 o 
   2  23   2        4.71        6.19      3.91 o 
   3  23   2      516.17      487.21     10.05 o 
   4  23   2       12.47        2.86      5.68 o 
   5  23   2       62.43       74.74      7.26 o 
   6  23   2       12.19       12.91      8.92 o 
  -8  24   2       72.47       94.46     10.39 o 
  -7  24   2      122.97      130.96      8.95 o 
  -6  24   2       83.17      111.23      8.79 o 
  -5  24   2       90.64       77.76      6.35 o 
  -4  24   2      314.62      334.39      8.35 o 
  -3  24   2      436.95      394.61      8.96 o 
  -2  24   2      406.84      391.87      8.84 o 
  -1  24   2      454.07      413.45      8.04 o 
   0  24   2      419.60      421.58      8.21 o 
   1  24   2       88.49       88.72      4.71 o 
   2  24   2      272.62      278.58      7.57 o 
   3  24   2       38.95       31.69      5.11 o 
   4  24   2      146.17      163.46      8.62 o 
   5  24   2        5.17        2.42      5.64 o 
   6  24   2       71.86       78.24     11.58 o 
  -7  25   2        3.42        8.94      7.43 o 
  -6  25   2       31.26       25.48      6.80 o 
  -5  25   2      247.05      274.38      8.30 o 
  -4  25   2      147.39      154.21      6.55 o 
  -3  25   2      168.00      163.69      6.10 o 
  -2  25   2       11.43       18.73      4.39 o 
  -1  25   2      117.27      127.47      5.27 o 
   0  25   2       39.82       39.69      4.25 o 
   1  25   2      654.33      608.59     10.89 o 
   2  25   2        0.01       -2.14      4.36 o 
   3  25   2      105.56      113.18      6.02 o 
   4  25   2       20.99       17.99      5.55 o 
   5  25   2      147.49      162.76      7.64 o 
  -7  26   2       21.74       -3.85      8.89 o 
  -6  26   2      122.20      134.89     10.89 o 
  -5  26   2       41.04       38.00      6.86 o 
  -4  26   2        6.35        8.79      4.95 o 
  -3  26   2       17.94       13.50      4.85 o 
  -2  26   2      349.47      346.37      7.60 o 
  -1  26   2       32.72       28.90      4.19 o 
   0  26   2       48.69       55.81      4.50 o 
   1  26   2        0.05       -0.29      4.20 o 
   2  26   2       65.32       68.24      5.24 o 
   3  26   2       42.35       34.60      5.23 o 
   4  26   2       76.37       75.52      6.60 o 
   5  26   2        6.43        4.82      6.92 o 
  -6  27   2       41.25       38.51      8.67 o 
  -5  27   2       89.92      102.64      7.10 o 
  -4  27   2       94.56      107.64      6.16 o 
  -3  27   2       46.01       52.83      4.85 o 
  -2  27   2       15.22       16.32      4.54 o 
  -1  27   2      186.40      189.26      6.40 o 
   0  27   2       14.49       10.37      4.29 o 
   1  27   2      204.65      206.85      6.51 o 
   2  27   2       52.14       48.77      5.14 o 
   3  27   2       77.62       78.97      6.80 o 
   4  27   2       31.02       31.60      6.28 o 
  -6  28   2       47.62       60.70     10.62 o 
  -5  28   2      114.56      147.13      7.68 o 
  -4  28   2       25.82       19.58      5.79 o 
  -3  28   2       28.09       21.08      4.70 o 
  -2  28   2       52.71       54.06      4.86 o 
  -1  28   2       84.49       70.22      5.18 o 
   0  28   2       34.48       39.92      6.73 o 
   1  28   2       26.17       17.30      4.46 o 
   2  28   2       43.54       41.34      6.16 o 
   3  28   2        0.25        1.08      7.53 o 
   4  28   2       20.99       41.52     11.32 o 
  -5  29   2        1.77        7.12      5.20 o 
  -4  29   2       16.62       16.51      5.04 o 
  -3  29   2        8.22        6.94      4.86 o 
  -2  29   2       14.88        7.90      4.51 o 
  -1  29   2        2.86        4.20      4.52 o 
   0  29   2       10.33        6.42      4.92 o 
   1  29   2       30.43       20.31      7.27 o 
   2  29   2        1.40        5.59      7.41 o 
   3  29   2        5.18        6.25      9.54 o 
  -5  30   2       38.69       35.63      6.42 o 
  -4  30   2        2.05        0.02      5.22 o 
  -3  30   2        9.73        4.91      6.50 o 
  -2  30   2        0.10        1.31      5.98 o 
  -1  30   2        2.52       -2.84      7.95 o 
   0  30   2        1.90       12.65      7.44 o 
   1  30   2       20.05       10.27      7.41 o 
   2  30   2        2.84        3.19      7.36 o 
   3  30   2        9.09      -15.47     12.37 o 
  -4  31   2       44.16       25.02     12.83 o 
  -3  31   2       12.55       11.78      7.65 o 
  -2  31   2        0.22       -5.22      7.50 o 
  -1  31   2        8.41       13.47      7.53 o 
   0  31   2        5.45       -2.95      7.37 o 
   1  31   2       18.43       18.44      7.51 o 
   2  31   2        0.31       -2.98     10.06 o 
  -2  32   2       19.44       18.59      7.96 o 
  -1  32   2        1.60        4.80      7.66 o 
   0  32   2       14.31        8.24      8.48 o 
 -11   1   3        3.35       -2.40      7.28 o 
 -10   1   3       10.71       19.39      5.61 o 
  -9   1   3        0.47       -5.38      4.58 o 
  -8   1   3      125.65      129.21      4.75 o 
  -7   1   3       10.84       10.21      2.55 o 
  -6   1   3      884.97      907.44     11.03 o 
  -5   1   3       82.72       88.31      2.41 o 
  -4   1   3      574.35      586.34      6.46 o 
  -3   1   3     2146.16     2312.54     23.84 o 
  -2   1   3     3723.43     4240.19     43.11 o 
  -1   1   3     1147.87     1218.55     11.92 o 
   0   1   3     1721.05     1808.80     17.13 o 
   1   1   3      580.56      588.24      6.74 o 
   2   1   3       22.79       21.40      1.85 o 
   3   1   3      297.36      312.83      5.06 o 
   4   1   3      857.26      887.49     11.63 o 
   5   1   3        7.75       10.02      3.73 o 
   6   1   3        1.14        4.09      4.88 o 
   7   1   3        3.38       -6.31      5.61 o 
   8   1   3      104.56      111.49     12.10 o 
 -11   2   3       12.34        5.52      7.50 o 
 -10   2   3        0.47        7.55      5.57 o 
  -9   2   3      345.76      308.89      7.47 o 
  -8   2   3       63.23       59.00      3.11 o 
  -7   2   3       54.04       56.51      2.59 o 
  -6   2   3       57.76       73.85      2.68 o 
  -5   2   3        4.64       11.18      1.63 o 
  -4   2   3      200.09      255.76      3.64 o 
  -3   2   3     2465.87     2752.48     26.51 o 
  -2   2   3        8.00        3.30      0.97 o 
  -1   2   3     4950.70     5591.78     58.57 o 
   0   2   3     1796.42     1983.43     18.76 o 
   1   2   3      707.62      710.29      7.66 o 
   2   2   3      475.37      552.10      6.68 o 
   3   2   3      212.54      215.22      4.05 o 
   4   2   3      249.24      236.46      5.19 o 
   5   2   3       17.29       16.14      4.24 o 
   6   2   3       24.19       20.90      4.95 o 
   7   2   3        8.93       12.12      5.88 o 
   8   2   3       25.68       15.51      8.09 o 
 -11   3   3        9.35       14.22      8.41 o 
 -10   3   3       46.70       50.72      6.46 o 
  -9   3   3      125.67      120.80      4.82 o 
  -8   3   3      114.51      111.99      4.03 o 
  -7   3   3       60.32       67.33      2.71 o 
  -6   3   3     1137.39     1108.60     12.02 o 
  -5   3   3        5.83        2.31      1.55 o 
  -4   3   3      280.68      261.59      3.60 o 
  -3   3   3      434.30      385.41      4.72 o 
  -2   3   3      946.26      967.62     11.56 o 
  -1   3   3     1800.90     1842.50     19.79 o 
   0   3   3      361.51      371.57      4.50 o 
   1   3   3      448.58      488.29      5.50 o 
   2   3   3      264.51      242.22      3.97 o 
   3   3   3      393.82      362.67      6.77 o 
   4   3   3       91.82       94.05      4.08 o 
   5   3   3       46.95       46.06      4.41 o 
   6   3   3       13.04       10.06      5.10 o 
   7   3   3       11.33        9.58      5.81 o 
   8   3   3      125.60      123.95      9.38 o 
 -11   4   3      104.94      107.10     12.58 o 
 -10   4   3      161.65      153.21      5.85 o 
  -9   4   3       79.04       86.40      4.63 o 
  -8   4   3       44.48       45.04      3.32 o 
  -7   4   3      269.07      256.02      4.75 o 
  -6   4   3      632.09      589.51      7.00 o 
  -5   4   3     1302.91     1370.52     13.15 o 
  -4   4   3     1511.68     1547.01     14.98 o 
  -3   4   3      450.66      400.42      4.88 o 
  -2   4   3       45.02       87.11      2.40 o 
  -1   4   3     3130.60     3117.05     35.77 o 
   0   4   3      297.39      413.63      4.77 o 
   1   4   3     6381.08     6800.69     65.10 o 
   2   4   3      619.47      678.51      8.20 o 
   3   4   3     1426.24     1379.92     17.29 o 
   4   4   3      228.26      218.03      4.63 o 
   5   4   3      210.91      208.59      6.61 o 
   6   4   3       66.08       62.84      5.59 o 
   7   4   3        3.11       -0.52      5.83 o 
   8   4   3        0.78       -6.78      9.72 o 
 -11   5   3        2.97       -3.18      5.62 o 
 -10   5   3        7.82        4.03      4.41 o 
  -9   5   3       55.92       44.31      4.41 o 
  -8   5   3      692.64      678.16     10.20 o 
  -7   5   3       45.47       40.91      2.65 o 
  -6   5   3      294.95      295.82      4.47 o 
  -5   5   3        5.81        1.97      1.49 o 
  -4   5   3     6785.85     7283.24     65.74 o 
  -3   5   3     2368.16     2416.70     24.21 o 
  -2   5   3      471.40      445.30      6.96 o 
  -1   5   3      572.19      532.68      6.40 o 
   0   5   3      803.10      782.42      8.13 o 
   1   5   3      158.16      218.34      3.28 o 
   2   5   3     2081.61     2161.18     23.75 o 
   3   5   3      130.30      124.29      3.56 o 
   4   5   3       13.72       16.97      2.75 o 
   5   5   3        9.86       16.47      3.83 o 
   6   5   3      217.34      240.70      7.98 o 
   7   5   3       51.77       44.06      6.40 o 
   8   5   3       84.13      100.07     10.71 o 
 -11   6   3       82.25      108.13      7.49 o 
 -10   6   3        0.61       -1.15      4.46 o 
  -9   6   3      232.55      254.40      8.18 o 
  -8   6   3      164.27      152.88      4.49 o 
  -7   6   3      286.85      281.47      4.98 o 
  -6   6   3      120.14      122.05      3.17 o 
  -5   6   3     1543.55     1529.18     15.06 o 
  -4   6   3      126.48      108.90      2.17 o 
  -3   6   3      815.57      778.83      8.76 o 
  -2   6   3     1003.29      988.82     12.81 o 
  -1   6   3     3127.03     3259.91     33.34 o 
   0   6   3       56.91       41.27      1.70 o 
   1   6   3      948.60      845.34      8.93 o 
   2   6   3      542.54      521.99      7.03 o 
   3   6   3     3238.24     3358.05     37.74 o 
   4   6   3      119.77      110.37      3.84 o 
   5   6   3      552.30      543.84      9.91 o 
   6   6   3      139.88      124.88      5.97 o 
   7   6   3      197.24      196.71      9.63 o 
   8   6   3        1.85        9.51      7.76 o 
 -11   7   3        6.64        4.96      6.70 o 
 -10   7   3      125.98      139.99      6.58 o 
  -9   7   3        4.29       -5.74      3.83 o 
  -8   7   3      894.59      814.12     11.28 o 
  -7   7   3       35.19       27.26      2.61 o 
  -6   7   3     1352.21     1333.70     15.57 o 
  -5   7   3        4.89        8.39      1.76 o 
  -4   7   3     6534.58     6806.41     63.34 o 
  -3   7   3      746.69      652.02      7.30 o 
  -2   7   3     5578.03     5612.06     61.69 o 
  -1   7   3     1068.85     1008.00     11.00 o 
   0   7   3     2496.81     2510.32     23.72 o 
   1   7   3      173.44      145.34      2.62 o 
   2   7   3     1115.66     1019.91     12.07 o 
   3   7   3       14.81       10.17      2.36 o 
   4   7   3      833.42      842.81     11.41 o 
   5   7   3       52.18       52.25      4.39 o 
   6   7   3      179.10      176.13      7.04 o 
   7   7   3       20.56       21.74      5.87 o 
   8   7   3       33.52       45.90     10.43 o 
 -11   8   3       51.36       47.77      7.07 o 
 -10   8   3      125.87      137.90      6.62 o 
  -9   8   3       93.99       87.81      4.82 o 
  -8   8   3      907.54      841.26     11.66 o 
  -7   8   3       96.16      127.41      3.67 o 
  -6   8   3      455.69      423.21      5.82 o 
  -5   8   3      670.83      667.58      8.16 o 
  -4   8   3      239.36      189.22      3.37 o 
  -3   8   3     5612.66     5746.49     53.36 o 
  -2   8   3     1179.12     1076.04     11.76 o 
  -1   8   3     3690.35     3800.64     40.24 o 
   0   8   3      914.64      883.32      9.29 o 
   1   8   3     3222.65     3173.40     29.88 o 
   2   8   3        8.80       22.06      2.09 o 
   3   8   3     2593.82     2541.36     26.99 o 
   4   8   3      349.81      293.52      6.14 o 
   5   8   3      167.79      172.09      8.46 o 
   6   8   3       38.14       38.24      5.29 o 
   7   8   3      244.03      264.10      9.17 o 
   8   8   3        9.39        0.77      9.90 o 
 -11   9   3        8.70        2.13      7.28 o 
 -10   9   3      268.29      261.15      8.69 o 
  -9   9   3       72.34       79.56      5.80 o 
  -8   9   3      315.00      324.41      6.50 o 
  -7   9   3      229.71      207.25      4.33 o 
  -6   9   3     2091.97     2164.26     22.42 o 
  -5   9   3     1043.95     1001.22     11.50 o 
  -4   9   3      845.41      814.09      9.66 o 
  -3   9   3      703.88      694.94      7.61 o 
  -2   9   3     3130.69     3153.06     33.75 o 
  -1   9   3      908.71      787.58      8.99 o 
   0   9   3     2332.90     2306.38     23.44 o 
   1   9   3      683.60      652.94      7.97 o 
   2   9   3     1324.62     1308.71     14.05 o 
   3   9   3      361.66      353.50      5.97 o 
   4   9   3      972.94      975.40     14.99 o 
   5   9   3       21.19        9.78      4.18 o 
   6   9   3      311.96      340.25     14.10 o 
   7   9   3       32.41       25.22      6.31 o 
   8   9   3       49.68       33.24     10.52 o 
 -11  10   3       40.24       29.36      9.12 o 
 -10  10   3       25.92       16.76      5.87 o 
  -9  10   3      499.69      524.92     12.19 o 
  -8  10   3       38.68       37.87      3.71 o 
  -7  10   3     1090.35     1048.81     13.07 o 
  -6  10   3       49.34       42.36      2.64 o 
  -5  10   3     2070.46     2097.77     22.36 o 
  -4  10   3      250.78      191.64      3.45 o 
  -3  10   3     3016.76     3016.29     30.18 o 
  -2  10   3       81.18      128.34      2.94 o 
  -1  10   3     2974.57     2862.27     27.87 o 
   0  10   3      564.94      512.10      5.99 o 
   1  10   3     3819.13     4039.83     36.82 o 
   2  10   3      110.36       92.22      3.83 o 
   3  10   3      480.27      443.00      7.27 o 
   4  10   3       99.44       92.07      4.07 o 
   5  10   3      587.25      589.45     10.78 o 
   6  10   3       29.49       21.77      4.78 o 
   7  10   3      108.14      108.56      7.65 o 
   8  10   3        8.72        1.36     10.22 o 
 -11  11   3        4.58       -1.86      8.55 o 
 -10  11   3       47.16       60.07      6.53 o 
  -9  11   3       16.29       15.87      4.96 o 
  -8  11   3      453.23      442.40      7.92 o 
  -7  11   3     1220.25     1111.39     13.77 o 
  -6  11   3      401.63      400.77      6.30 o 
  -5  11   3      525.09      500.97      6.84 o 
  -4  11   3     2957.98     2872.21     30.02 o 
  -3  11   3     3011.19     3098.58     30.13 o 
  -2  11   3     3845.47     4010.42     39.87 o 
  -1  11   3     1043.09      986.19     10.39 o 
   0  11   3     2127.28     1913.18     18.06 o 
   1  11   3       35.48       23.81      1.93 o 
   2  11   3     3223.62     3198.77     32.20 o 
   3  11   3       17.33        9.74      2.76 o 
   4  11   3     1236.46     1251.24     16.57 o 
   5  11   3        0.36        5.75      4.20 o 
   6  11   3      297.70      311.85      8.33 o 
   7  11   3       34.25       45.09      7.29 o 
   8  11   3      170.61      199.84     15.37 o 
 -10  12   3       60.44       76.50      7.09 o 
  -9  12   3      232.21      218.87      9.60 o 
  -8  12   3      323.55      282.00      6.92 o 
  -7  12   3      381.12      397.83      7.25 o 
  -6  12   3      363.42      349.73      6.48 o 
  -5  12   3      728.42      732.21      9.14 o 
  -4  12   3        5.96       14.36      1.92 o 
  -3  12   3     2885.42     2996.26     29.28 o 
  -2  12   3      769.59      721.18      7.85 o 
  -1  12   3     2507.28     2447.15     24.93 o 
   0  12   3        8.45        6.31      1.63 o 
   1  12   3     2250.93     2280.95     23.34 o 
   2  12   3      268.02      236.48      4.16 o 
   3  12   3     1069.83     1040.59     13.39 o 
   4  12   3        0.92        1.71      3.38 o 
   5  12   3      519.32      515.59     10.22 o 
   6  12   3       88.52       69.44      5.59 o 
   7  12   3       57.50       61.95      6.86 o 
   8  12   3       10.56       18.33     12.16 o 
 -10  13   3      113.31      112.02      7.78 o 
  -9  13   3      157.90      130.12      7.03 o 
  -8  13   3      155.80      174.74      6.60 o 
  -7  13   3        4.97        0.12      3.16 o 
  -6  13   3      672.79      671.71      9.57 o 
  -5  13   3      109.44       97.54      3.17 o 
  -4  13   3     2168.54     2228.68     24.50 o 
  -3  13   3       54.00       26.31      2.12 o 
  -2  13   3     2349.23     2403.81     25.17 o 
  -1  13   3     1213.47     1252.27     13.89 o 
   0  13   3      779.71      724.34      8.24 o 
   1  13   3      323.29      294.97      4.73 o 
   2  13   3      603.37      557.46      7.36 o 
   3  13   3      111.85      106.16      3.95 o 
   4  13   3      478.58      470.57      8.46 o 
   5  13   3       79.65       68.14      5.10 o 
   6  13   3       73.90       74.10      5.98 o 
   7  13   3        0.01       -0.85      6.26 o 
 -10  14   3       48.71       47.55      7.13 o 
  -9  14   3       17.07       12.74      5.69 o 
  -8  14   3      603.72      575.90     16.90 o 
  -7  14   3       80.22      100.25      4.97 o 
  -6  14   3      761.78      720.56     12.67 o 
  -5  14   3      205.12      208.73      4.71 o 
  -4  14   3      630.02      605.11      9.68 o 
  -3  14   3     1011.57     1038.11     11.18 o 
  -2  14   3     2081.50     2193.47     24.06 o 
  -1  14   3      589.17      517.02      6.89 o 
   0  14   3       58.73       96.50      2.64 o 
   1  14   3     1733.93     1716.53     18.09 o 
   2  14   3       20.35       14.31      2.79 o 
   3  14   3     1565.67     1536.35     18.62 o 
   4  14   3       53.63       52.88      4.71 o 
   5  14   3      140.95      152.30      6.09 o 
   6  14   3       36.20       41.86      5.88 o 
   7  14   3      175.13      182.46     11.95 o 
 -10  15   3       20.21        4.11      8.13 o 
  -9  15   3      214.94      215.13      8.34 o 
  -8  15   3       66.53       85.42      6.26 o 
  -7  15   3        3.40       -2.38      4.01 o 
  -6  15   3      660.26      647.70     12.17 o 
  -5  15   3      473.96      429.90      7.60 o 
  -4  15   3     1584.82     1637.27     19.60 o 
  -3  15   3      409.73      370.28      5.05 o 
  -2  15   3      771.11      728.90      9.06 o 
  -1  15   3       47.84       45.85      2.29 o 
   0  15   3     1248.31     1249.93     14.19 o 
   1  15   3       21.25       16.73      2.35 o 
   2  15   3      634.85      599.77      8.67 o 
   3  15   3       23.38       28.16      3.59 o 
   4  15   3      157.08      169.84      5.60 o 
   5  15   3       32.59       24.83      5.54 o 
   6  15   3      107.26      114.23      6.70 o 
   7  15   3       29.27       37.94      9.96 o 
 -10  16   3       10.47       -8.02      8.35 o 
  -9  16   3      140.50      147.92      8.57 o 
  -8  16   3       87.86       77.40      6.73 o 
  -7  16   3       54.09       64.22      5.57 o 
  -6  16   3       37.77       25.38      4.21 o 
  -5  16   3      862.98      868.95     12.21 o 
  -4  16   3      775.10      749.77     10.69 o 
  -3  16   3       80.92       90.29      3.45 o 
  -2  16   3       13.40       14.26      2.12 o 
  -1  16   3      495.09      508.14      6.76 o 
   0  16   3       33.07       27.83      2.55 o 
   1  16   3      944.72      903.02     10.32 o 
   2  16   3       13.92        6.27      2.96 o 
   3  16   3      803.79      812.26     12.27 o 
   4  16   3      260.36      255.25      8.67 o 
   5  16   3      143.72      131.69      6.66 o 
   6  16   3        0.13       -3.81      6.17 o 
   7  16   3       23.30       33.99      9.92 o 
 -10  17   3       15.95       26.44      8.99 o 
  -9  17   3       37.42       42.15      8.60 o 
  -8  17   3       10.48        6.13      5.55 o 
  -7  17   3      480.26      451.04     10.05 o 
  -6  17   3       41.26       35.40      4.23 o 
  -5  17   3       95.26       86.62      4.13 o 
  -4  17   3      413.34      421.38      7.38 o 
  -3  17   3      530.04      495.62      7.50 o 
  -2  17   3      243.77      260.37      5.05 o 
  -1  17   3      167.19      166.29      4.04 o 
   0  17   3       14.17        2.57      2.66 o 
   1  17   3       65.30       69.41      3.88 o 
   2  17   3      872.18      866.77     11.76 o 
   3  17   3      106.72       92.75      5.10 o 
   4  17   3        9.39        6.46      4.87 o 
   5  17   3       10.15       13.55      5.67 o 
   6  17   3       16.13        9.52      6.38 o 
   7  17   3       28.57       23.28      8.62 o 
  -9  18   3        4.61       -2.52      8.21 o 
  -8  18   3       48.24       37.99      6.08 o 
  -7  18   3        3.09        3.65      4.76 o 
  -6  18   3      134.07      159.16      6.07 o 
  -5  18   3      164.81      165.97      5.49 o 
  -4  18   3      375.23      342.57      6.74 o 
  -3  18   3      245.16      263.76      5.67 o 
  -2  18   3       57.17       58.16      3.56 o 
  -1  18   3      243.10      260.19      5.62 o 
   0  18   3       51.52       48.21      3.60 o 
   1  18   3      101.49       97.62      4.07 o 
   2  18   3       58.25       58.25      4.19 o 
   3  18   3      107.54      110.88      4.98 o 
   4  18   3        6.52        2.38      4.91 o 
   5  18   3       10.28        5.23      5.88 o 
   6  18   3       19.55       18.56      7.03 o 
   7  18   3        0.63       -2.95      8.48 o 
  -9  19   3       42.40       55.05      8.81 o 
  -8  19   3       31.43       17.82      6.55 o 
  -7  19   3      192.45      189.55      7.18 o 
  -6  19   3       34.77       31.19      4.71 o 
  -5  19   3       73.89       62.86      4.73 o 
  -4  19   3        7.21        9.68      3.48 o 
  -3  19   3      206.58      196.43      5.02 o 
  -2  19   3       75.55       72.03      3.68 o 
  -1  19   3      218.86      221.89      5.35 o 
   0  19   3       72.65       68.55      5.01 o 
   1  19   3        5.20        2.92      3.49 o 
   2  19   3      171.71      166.58      6.32 o 
   3  19   3       12.91        9.17      4.03 o 
   4  19   3      118.82      110.44      6.80 o 
   5  19   3        7.26       16.94      6.31 o 
   6  19   3       31.86       25.53      8.91 o 
  -9  20   3        0.23       -7.17      7.93 o 
  -8  20   3       24.45       21.35      6.79 o 
  -7  20   3        0.56        9.24      5.51 o 
  -6  20   3       10.76        3.16      4.59 o 
  -5  20   3       11.02        6.87      4.34 o 
  -4  20   3        7.53        5.84      3.89 o 
  -3  20   3       83.08       85.65      4.29 o 
  -2  20   3       95.47       97.56      4.12 o 
  -1  20   3      282.88      283.53      6.18 o 
   0  20   3       63.48       63.30      4.43 o 
   1  20   3        1.48       -0.73      3.86 o 
   2  20   3        1.59       -3.98      3.88 o 
   3  20   3       48.79       49.15      5.47 o 
   4  20   3      102.87       85.29      6.67 o 
   5  20   3        0.43        4.53      6.24 o 
   6  20   3       59.80       63.93      9.01 o 
  -9  21   3       53.74       67.86     11.66 o 
  -8  21   3       26.68       36.61      7.09 o 
  -7  21   3       21.27       21.57      6.07 o 
  -6  21   3       16.83       21.28      5.16 o 
  -5  21   3      368.04      355.81     11.40 o 
  -4  21   3      123.81      131.01      5.43 o 
  -3  21   3       25.68       23.48      4.19 o 
  -2  21   3       61.93       59.82      4.61 o 
  -1  21   3       93.54       83.81      4.44 o 
   0  21   3      228.80      235.35      9.58 o 
   1  21   3        0.43        3.17      4.32 o 
   2  21   3        0.03        3.78      4.36 o 
   3  21   3      113.42      108.59      6.16 o 
   4  21   3       70.95       52.79      6.53 o 
   5  21   3       15.23       22.59      6.95 o 
   6  21   3        3.28       -9.52      8.91 o 
  -8  22   3       32.51       30.85      8.40 o 
  -7  22   3       14.27       13.54      5.85 o 
  -6  22   3       32.62       37.62      5.43 o 
  -5  22   3       28.32       26.78      5.00 o 
  -4  22   3        0.89       -3.97      4.17 o 
  -3  22   3       20.48       18.25      4.23 o 
  -2  22   3      199.38      184.83      6.41 o 
  -1  22   3       39.36       27.70      4.33 o 
   0  22   3       30.34       37.46      4.78 o 
   1  22   3        1.37       -0.78      4.36 o 
   2  22   3       36.15       32.55      5.36 o 
   3  22   3        2.62        0.20      5.20 o 
   4  22   3       38.25       46.96      6.56 o 
   5  22   3        5.14        3.49      6.94 o 
  -8  23   3        3.04      -11.93      7.95 o 
  -7  23   3       33.32       27.19      7.17 o 
  -6  23   3      273.77      245.62      8.49 o 
  -5  23   3       10.41       10.65      4.75 o 
  -4  23   3      307.13      283.36      7.59 o 
  -3  23   3      220.00      196.08      6.41 o 
  -2  23   3       74.98       78.58      5.72 o 
  -1  23   3       11.33       12.85      4.26 o 
   0  23   3      426.98      425.56      9.82 o 
   1  23   3      164.58      152.95      6.53 o 
   2  23   3        8.47       14.31      5.29 o 
   3  23   3       14.51       12.78      5.56 o 
   4  23   3       39.77       32.35      6.61 o 
   5  23   3        2.85       -4.91      9.29 o 
  -8  24   3        1.59       -3.29      8.35 o 
  -7  24   3       44.22       35.04      7.87 o 
  -6  24   3       20.48       17.06      5.98 o 
  -5  24   3       28.30       38.67      5.35 o 
  -4  24   3        6.78        9.06      4.83 o 
  -3  24   3      292.53      271.76      8.18 o 
  -2  24   3        4.33       10.66      6.20 o 
  -1  24   3        5.93        7.39      4.42 o 
   0  24   3       71.93       65.53      5.27 o 
   1  24   3      295.37      301.25      8.56 o 
   2  24   3       43.79       33.76      6.19 o 
   3  24   3      126.13      151.57      7.98 o 
   4  24   3      135.26      124.03      8.34 o 
   5  24   3        0.40        4.67      8.87 o 
  -7  25   3       17.39       31.72      8.13 o 
  -6  25   3      121.50      127.06      7.56 o 
  -5  25   3        3.92        3.00      5.14 o 
  -4  25   3       96.51       90.29      5.82 o 
  -3  25   3        2.58       -6.41      4.64 o 
  -2  25   3        9.59       14.51      5.15 o 
  -1  25   3       58.49       58.67      5.26 o 
   0  25   3       23.67       29.31      5.35 o 
   1  25   3        4.22        2.52      5.12 o 
   2  25   3       20.33       14.11      6.50 o 
   3  25   3        9.86        8.41      6.71 o 
   4  25   3        7.45        9.82      7.04 o 
  -7  26   3       72.37       65.74      9.10 o 
  -6  26   3       14.79       12.29      6.84 o 
  -5  26   3       72.54       66.47      6.38 o 
  -4  26   3        2.23        8.41      5.08 o 
  -3  26   3      190.54      198.45      7.05 o 
  -2  26   3       98.77       97.04      5.86 o 
  -1  26   3      283.79      280.85      7.90 o 
   0  26   3        7.82        2.62      5.00 o 
   1  26   3       29.47       35.40      6.13 o 
   2  26   3       53.23       62.96      6.55 o 
   3  26   3      185.58      184.80     10.19 o 
   4  26   3        7.80       16.77      8.62 o 
  -6  27   3      113.89      139.71      8.59 o 
  -5  27   3        6.03       10.23      6.06 o 
  -4  27   3      297.17      298.60      9.29 o 
  -3  27   3        6.90        2.92      5.12 o 
  -2  27   3      136.49      160.24      6.66 o 
  -1  27   3       44.23       55.10      5.56 o 
   0  27   3       48.26       51.76      5.62 o 
   1  27   3        8.96       11.62      6.15 o 
   2  27   3      132.91      140.65      8.71 o 
   3  27   3        4.17       -0.78      7.69 o 
  -6  28   3        2.42        5.70      7.03 o 
  -5  28   3       70.33       65.00      7.46 o 
  -4  28   3        4.05        2.85      5.95 o 
  -3  28   3       74.70       82.81     10.91 o 
  -2  28   3        9.24       13.27      5.80 o 
  -1  28   3      127.60      142.19      7.30 o 
   0  28   3       26.17       28.53      5.98 o 
   1  28   3       98.57      109.03      7.04 o 
   2  28   3       44.52       33.15      6.47 o 
   3  28   3       20.74       20.19      8.93 o 
  -5  29   3        1.04      -10.24      6.82 o 
  -4  29   3      134.03      157.68     10.36 o 
  -3  29   3       33.66       19.05      7.40 o 
  -2  29   3       90.13       97.99      7.11 o 
  -1  29   3        6.59       -1.97      5.15 o 
   0  29   3      188.61      201.19      7.24 o 
   1  29   3       61.40       55.59      6.15 o 
   2  29   3       39.84       39.42      6.85 o 
  -4  30   3        0.37        3.84      8.49 o 
  -3  30   3      201.82      219.37      9.60 o 
  -2  30   3       32.02       32.85      5.67 o 
  -1  30   3       49.03       52.02      5.72 o 
   0  30   3       28.98       27.36      5.82 o 
   1  30   3      131.30      147.05      8.78 o 
  -3  31   3       36.91       40.91      7.38 o 
  -2  31   3      119.58      131.29      7.83 o 
  -1  31   3       27.12       30.23      6.62 o 
   0  31   3        6.69        5.17      5.86 o 
 -11   0   4       13.91       12.50     10.31 o 
 -10   0   4       81.97       75.63      8.82 o 
  -9   0   4        5.88       13.26      5.84 o 
  -8   0   4     1554.88     1542.42     25.80 o 
  -7   0   4       95.30       85.36      5.02 o 
  -6   0   4      247.86      241.86      6.84 o 
  -5   0   4     1224.18     1256.95     20.42 o 
  -4   0   4       26.85       22.80      2.02 o 
  -3   0   4      217.55      139.64      3.71 o 
  -2   0   4     6338.20     6769.87     94.19 o 
  -1   0   4     1128.56     1126.69     15.58 o 
   0   0   4      348.99      416.98      6.93 o 
   1   0   4      622.26      634.52     11.28 o 
   2   0   4     1909.70     1805.83     28.61 o 
   3   0   4        8.87        2.50      3.67 o 
   4   0   4      555.08      557.86     12.87 o 
   5   0   4      119.88      104.70      8.44 o 
   6   0   4      333.09      340.44     15.11 o 
   7   0   4      102.30      132.12     13.13 o 
 -11   1   4       27.24       17.35      9.12 o 
 -10   1   4       73.48       72.72      6.87 o 
  -9   1   4        6.29        5.66      4.02 o 
  -8   1   4       26.46       21.05      3.32 o 
  -7   1   4      721.78      709.10      9.45 o 
  -6   1   4     1543.86     1570.76     17.75 o 
  -5   1   4     4550.70     4739.53     50.95 o 
  -4   1   4       21.50       57.64      1.78 o 
  -3   1   4     2796.48     2633.68     27.11 o 
  -2   1   4     2637.59     2668.28     26.48 o 
  -1   1   4    12583.17    13508.60    128.00 o 
   0   1   4     3751.18     3901.11     37.57 o 
   1   1   4      944.11      886.13     10.16 o 
   2   1   4       68.81       66.00      3.03 o 
   3   1   4      587.17      577.69      8.30 o 
   4   1   4       23.23       21.50      3.67 o 
   5   1   4      660.92      659.68     13.04 o 
   6   1   4        0.29       -2.26      5.50 o 
   7   1   4       54.13       60.32      8.34 o 
 -11   2   4       31.39       20.80     11.45 o 
 -10   2   4      165.19      171.79      8.88 o 
  -9   2   4      470.48      465.76      9.98 o 
  -8   2   4      902.89      912.98     14.52 o 
  -7   2   4     1076.34     1022.62     12.95 o 
  -6   2   4      351.66      379.95      6.06 o 
  -5   2   4     1424.38     1431.25     16.78 o 
  -4   2   4     1489.36     1459.85     15.09 o 
  -3   2   4      991.45     1007.69     11.72 o 
  -2   2   4     1147.58     1057.78     10.94 o 
  -1   2   4     1009.64     1214.93     12.56 o 
   0   2   4     4854.74     4799.77     46.03 o 
   1   2   4      460.00      420.01      5.88 o 
   2   2   4     1312.20     1269.05     14.74 o 
   3   2   4       18.71       18.02      2.71 o 
   4   2   4      731.87      694.83     11.02 o 
   5   2   4       21.77       20.64      4.93 o 
   6   2   4      281.04      294.82      9.67 o 
   7   2   4      114.44      107.05     11.16 o 
 -11   3   4       39.98       36.16      8.12 o 
 -10   3   4        1.54       -8.04      6.17 o 
  -9   3   4      221.97      212.88      6.72 o 
  -8   3   4      556.47      561.10      8.72 o 
  -7   3   4      848.36      875.42     11.09 o 
  -6   3   4      265.64      241.33      4.52 o 
  -5   3   4       12.89       15.13      1.84 o 
  -4   3   4     1789.32     1861.17     20.17 o 
  -3   3   4     1504.44     1509.48     17.85 o 
  -2   3   4       68.75       41.58      1.66 o 
  -1   3   4      402.84      344.58      4.48 o 
   0   3   4     3278.15     3335.28     33.36 o 
   1   3   4      458.85      467.57      7.02 o 
   2   3   4      192.44      200.41      3.93 o 
   3   3   4      324.18      306.92      6.88 o 
   4   3   4       67.55       63.54      4.06 o 
   5   3   4       59.94       65.81      5.58 o 
   6   3   4       11.46       10.55      5.73 o 
   7   3   4       87.39       81.53      8.44 o 
 -11   4   4       26.90       23.60      8.50 o 
 -10   4   4       15.52       16.87      6.06 o 
  -9   4   4       49.53       49.45      4.95 o 
  -8   4   4       32.91       38.53      3.57 o 
  -7   4   4      462.33      463.42      7.11 o 
  -6   4   4      803.06      864.80     11.01 o 
  -5   4   4      490.25      504.30      6.66 o 
  -4   4   4     1918.31     1939.96     20.39 o 
  -3   4   4     1063.14     1045.50     12.75 o 
  -2   4   4      398.45      385.26      5.44 o 
  -1   4   4      440.56      420.24      5.15 o 
   0   4   4     9368.61     9649.21     94.86 o 
   1   4   4      555.18      566.16      7.10 o 
   2   4   4      361.83      346.25      5.92 o 
   3   4   4      260.70      252.30      5.17 o 
   4   4   4     1033.35     1012.88     14.58 o 
   5   4   4        0.86       -4.35      4.64 o 
   6   4   4      205.13      206.87      8.17 o 
   7   4   4        3.18       13.69      9.84 o 
 -11   5   4        5.91        0.87      8.09 o 
 -10   5   4      237.43      218.68      9.51 o 
  -9   5   4       22.81       31.62      4.93 o 
  -8   5   4      350.24      324.30      6.93 o 
  -7   5   4     1912.58     1899.09     22.24 o 
  -6   5   4      476.53      430.34      6.58 o 
  -5   5   4      433.45      374.28      5.91 o 
  -4   5   4       98.10       80.23      2.29 o 
  -3   5   4     5946.03     6415.31     72.96 o 
  -2   5   4      149.72      125.07      3.83 o 
  -1   5   4     1182.42     1114.74     13.61 o 
   0   5   4        9.78       16.18      1.62 o 
   1   5   4      367.29      338.44      4.82 o 
   2   5   4       20.53       21.87      2.37 o 
   3   5   4      776.98      755.09     10.36 o 
   4   5   4       17.57       13.23      3.66 o 
   5   5   4       51.45       63.14      5.48 o 
   6   5   4       51.20       56.74      6.16 o 
   7   5   4       71.10       68.13      9.72 o 
 -11   6   4      104.01       96.79      9.64 o 
 -10   6   4       78.70       83.48      7.58 o 
  -9   6   4      175.65      177.91     14.73 o 
  -8   6   4       88.10       91.84      4.30 o 
  -7   6   4      512.86      518.30      7.83 o 
  -6   6   4      708.11      719.23      9.13 o 
  -5   6   4      234.00      187.31      3.65 o 
  -4   6   4      256.63      266.15      4.00 o 
  -3   6   4      281.96      252.88      5.39 o 
  -2   6   4      509.78      541.00      9.88 o 
  -1   6   4     1316.35     1338.45     16.21 o 
   0   6   4      735.75      716.53      8.67 o 
   1   6   4       30.05       35.69      1.99 o 
   2   6   4      240.61      230.12      4.49 o 
   3   6   4        8.51        7.41      3.63 o 
   4   6   4      191.65      162.81      5.40 o 
   5   6   4       27.57       20.57      5.12 o 
   6   6   4       25.25       27.50      5.79 o 
   7   6   4       26.62       22.31      8.74 o 
 -11   7   4        4.27       -0.64      7.94 o 
 -10   7   4      236.85      251.32     10.05 o 
  -9   7   4       12.62       13.58      4.92 o 
  -8   7   4       14.72       16.90      3.42 o 
  -7   7   4       17.26       17.27      2.34 o 
  -6   7   4      300.74      303.55      5.06 o 
  -5   7   4      104.46      134.44      3.48 o 
  -4   7   4     1685.67     1782.40     18.85 o 
  -3   7   4      146.25      187.86      3.89 o 
  -2   7   4      250.38      271.40      5.99 o 
  -1   7   4      263.26      253.86      4.79 o 
   0   7   4        4.94        3.53      1.51 o 
   1   7   4      453.99      426.18      5.64 o 
   2   7   4      156.62      152.38      3.94 o 
   3   7   4      660.96      668.33      9.58 o 
   4   7   4       58.93       55.22      4.36 o 
   5   7   4      221.49      220.78      7.52 o 
   6   7   4        0.19       -8.98      5.99 o 
   7   7   4       23.43       33.21      8.82 o 
 -11   8   4        1.99       -5.55      9.12 o 
 -10   8   4       25.41       20.65      6.83 o 
  -9   8   4       79.92       71.96      4.33 o 
  -8   8   4        0.36        2.91      2.96 o 
  -7   8   4       17.56       21.58      2.54 o 
  -6   8   4       83.68       85.53      2.57 o 
  -5   8   4        3.41        3.32      1.54 o 
  -4   8   4      395.00      422.26      5.32 o 
  -3   8   4      138.01      135.71      3.64 o 
  -2   8   4       12.16       11.34      2.65 o 
  -1   8   4      515.18      586.49      7.61 o 
   0   8   4      324.14      311.56      4.53 o 
   1   8   4      268.61      279.46      4.84 o 
   2   8   4      395.60      398.68      7.83 o 
   3   8   4        1.41        3.71      3.05 o 
   4   8   4      138.13      136.25      5.24 o 
   5   8   4        3.01        3.09      4.90 o 
   6   8   4       47.87       42.81      6.81 o 
   7   8   4        0.97       -7.58      9.60 o 
 -11   9   4        0.22        2.91     10.14 o 
 -10   9   4        3.35        6.17      4.56 o 
  -9   9   4       12.70       -2.75      3.85 o 
  -8   9   4      373.53      377.97      7.64 o 
  -7   9   4      121.20      122.21      3.74 o 
  -6   9   4      264.86      269.55      4.82 o 
  -5   9   4       84.90      108.69      2.63 o 
  -4   9   4      574.74      599.74      7.05 o 
  -3   9   4      141.76      137.74      3.44 o 
  -2   9   4       55.90       70.59      3.07 o 
  -1   9   4      835.36      835.10     10.95 o 
   0   9   4      112.28      102.41      2.37 o 
   1   9   4       53.08       42.43      2.60 o 
   2   9   4      155.60      160.72      3.84 o 
   3   9   4       34.10       31.36      3.32 o 
   4   9   4       27.79       25.81      4.07 o 
   5   9   4       17.99       13.58      5.77 o 
   6   9   4      140.41      129.22      7.99 o 
   7   9   4        2.34      -11.55      9.78 o 
 -11  10   4        7.99        7.44      9.27 o 
 -10  10   4      141.48      125.11      5.94 o 
  -9  10   4       71.30       54.73      4.67 o 
  -8  10   4      116.90      103.57      4.21 o 
  -7  10   4       66.02       63.51      3.43 o 
  -6  10   4      146.78      137.22      4.83 o 
  -5  10   4        0.49       -1.96      2.01 o 
  -4  10   4       82.81       92.58      3.04 o 
  -3  10   4       42.53       43.57      1.84 o 
  -2  10   4       93.26      102.29      3.81 o 
  -1  10   4        3.45        6.52      1.39 o 
   0  10   4        1.83        2.95      1.63 o 
   1  10   4      113.66      103.62      3.29 o 
   2  10   4       19.23       18.43      2.64 o 
   3  10   4        6.78        5.56      3.19 o 
   4  10   4        0.08       -2.61      3.92 o 
   5  10   4       56.11       64.26      6.34 o 
   6  10   4       37.37       26.44      7.24 o 
   7  10   4       26.43       10.65     11.70 o 
 -11  11   4        0.22       -0.38      6.20 o 
 -10  11   4       23.61       23.00      5.22 o 
  -9  11   4       92.17       97.57      5.19 o 
  -8  11   4        4.62       -0.95      3.71 o 
  -7  11   4      103.26       96.53      4.04 o 
  -6  11   4       55.59       57.44      3.01 o 
  -5  11   4      180.38      179.37      4.14 o 
  -4  11   4      378.21      393.08      5.71 o 
  -3  11   4      215.63      193.99      3.80 o 
  -2  11   4       28.03       31.10      2.24 o 
  -1  11   4       80.51       87.26      2.61 o 
   0  11   4       95.00      110.83      2.83 o 
   1  11   4      291.47      298.77      5.16 o 
   2  11   4      154.58      152.98      5.35 o 
   3  11   4       32.53       20.47      3.51 o 
   4  11   4        1.62        0.51      4.19 o 
   5  11   4        0.29       -4.45      5.90 o 
   6  11   4       11.20        4.33      9.19 o 
   7  11   4        0.41        1.44     11.89 o 
 -11  12   4        2.10        2.70      6.87 o 
 -10  12   4        0.49       -0.11      5.14 o 
  -9  12   4      172.50      185.80      6.34 o 
  -8  12   4       19.56       11.81      4.03 o 
  -7  12   4      291.98      276.40      6.68 o 
  -6  12   4       86.92       83.89      3.51 o 
  -5  12   4      171.02      175.99      4.18 o 
  -4  12   4        3.45        2.82      1.91 o 
  -3  12   4      402.22      414.79      5.80 o 
  -2  12   4       79.34       89.96      3.05 o 
  -1  12   4        0.30       -0.15      1.71 o 
   0  12   4      146.31      160.40      3.70 o 
   1  12   4      228.20      252.23      4.62 o 
   2  12   4      160.38      171.43      4.12 o 
   3  12   4      173.66      160.33      5.29 o 
   4  12   4       37.30       33.11      4.81 o 
   5  12   4       29.53       25.70      8.83 o 
   6  12   4       26.13       14.74      6.88 o 
   7  12   4        7.11        7.70     19.64 o 
 -10  13   4        2.08        9.62      5.66 o 
  -9  13   4       22.88       22.28      4.91 o 
  -8  13   4       22.68       10.81      4.12 o 
  -7  13   4      271.19      245.76      6.60 o 
  -6  13   4       32.23       25.16      3.05 o 
  -5  13   4      297.33      283.75      5.48 o 
  -4  13   4      296.07      289.88      4.74 o 
  -3  13   4      250.43      244.60      4.37 o 
  -2  13   4      234.77      252.05      4.35 o 
  -1  13   4      328.03      329.47      5.17 o 
   0  13   4       33.72       29.89      2.44 o 
   1  13   4       61.71       80.53      3.05 o 
   2  13   4        0.69        2.91      2.91 o 
   3  13   4      148.34      151.56      5.33 o 
   4  13   4       87.16       77.61      5.35 o 
   5  13   4       75.47       79.12      7.77 o 
   6  13   4        0.34        0.38      7.14 o 
   7  13   4        2.58      -15.17     14.44 o 
 -10  14   4        6.74       -0.90      5.99 o 
  -9  14   4       43.93       37.85      5.32 o 
  -8  14   4      150.38      139.12      6.01 o 
  -7  14   4       60.77       51.77      4.57 o 
  -6  14   4       91.97      104.81      4.37 o 
  -5  14   4      127.67      135.05      4.05 o 
  -4  14   4      411.89      399.49      5.66 o 
  -3  14   4        8.06       13.34      2.26 o 
  -2  14   4      154.97      154.82      3.48 o 
  -1  14   4        4.08        3.61      1.64 o 
   0  14   4      117.45      107.87      3.24 o 
   1  14   4        1.59        2.52      2.56 o 
   2  14   4      193.21      213.24      5.43 o 
   3  14   4        3.20        2.06      3.55 o 
   4  14   4       29.18       25.90      5.85 o 
   5  14   4       36.84       28.34      6.88 o 
   6  14   4        0.74       11.27      8.88 o 
 -10  15   4        1.80       -0.13      6.82 o 
  -9  15   4      120.78      131.05      6.48 o 
  -8  15   4        4.47       11.00      4.78 o 
  -7  15   4       16.00       10.68      4.15 o 
  -6  15   4      164.54      149.35      5.29 o 
  -5  15   4     1470.00     1423.74     18.70 o 
  -4  15   4      258.20      235.14      4.77 o 
  -3  15   4       49.63       48.24      2.89 o 
  -2  15   4      145.51      157.18      3.70 o 
  -1  15   4      586.88      590.11      7.76 o 
   0  15   4       81.11       80.74      3.33 o 
   1  15   4      246.62      246.74      5.72 o 
   2  15   4      317.39      291.23      6.19 o 
   3  15   4       52.94       64.74      4.96 o 
   4  15   4        6.81       -0.98      5.55 o 
   5  15   4       96.80      107.93      8.34 o 
   6  15   4       36.73       41.27      8.60 o 
 -10  16   4       86.78      101.80     13.59 o 
  -9  16   4       10.59        7.41      5.64 o 
  -8  16   4       83.15       91.42      6.21 o 
  -7  16   4      136.54      139.35      7.79 o 
  -6  16   4      299.81      285.39      7.17 o 
  -5  16   4      220.21      217.48      6.13 o 
  -4  16   4      126.73      133.49      3.61 o 
  -3  16   4      150.69      146.79      3.91 o 
  -2  16   4      648.92      616.18      9.12 o 
  -1  16   4      294.84      291.47      5.94 o 
   0  16   4      246.79      219.81      4.93 o 
   1  16   4       33.14       33.94      3.30 o 
   2  16   4      480.81      493.06      9.37 o 
   3  16   4      138.05      131.41      6.91 o 
   4  16   4      163.89      179.64      8.25 o 
   5  16   4       10.16       18.57      7.22 o 
   6  16   4       27.22       48.48     10.70 o 
 -10  17   4        1.57        0.89      7.79 o 
  -9  17   4       66.56       75.54      7.36 o 
  -8  17   4        2.87        6.24      5.33 o 
  -7  17   4      473.33      470.61     10.92 o 
  -6  17   4       12.80       12.75      4.51 o 
  -5  17   4      413.53      414.63      8.44 o 
  -4  17   4       22.87       19.85      3.15 o 
  -3  17   4     1369.48     1363.92     17.05 o 
  -2  17   4       27.16       26.87      2.39 o 
  -1  17   4      411.83      433.21      7.71 o 
   0  17   4      180.89      177.70      4.36 o 
   1  17   4      434.79      426.15      8.78 o 
   2  17   4      201.59      202.34      6.08 o 
   3  17   4       17.92       16.35      4.77 o 
   4  17   4        1.32       15.13      5.78 o 
   5  17   4        8.22       13.53      7.25 o 
   6  17   4        4.74       -6.31     10.37 o 
  -9  18   4        8.68        3.73      8.06 o 
  -8  18   4      286.14      276.47      9.67 o 
  -7  18   4      137.19      128.36      8.86 o 
  -6  18   4      452.93      440.48     10.07 o 
  -5  18   4      523.01      476.14     10.61 o 
  -4  18   4        9.74        3.94      3.21 o 
  -3  18   4       28.94       28.99      2.81 o 
  -2  18   4     1104.24     1071.58     14.15 o 
  -1  18   4       68.25       61.98      4.70 o 
   0  18   4      854.40      829.08     13.05 o 
   1  18   4       16.64       10.35      3.93 o 
   2  18   4      397.85      398.99      8.68 o 
   3  18   4       21.70       17.56      5.06 o 
   4  18   4      580.42      556.21     12.96 o 
   5  18   4       44.97       27.79      8.52 o 
   6  18   4       70.20       62.03     11.47 o 
  -9  19   4       36.24       39.24      9.69 o 
  -8  19   4       59.62       61.36      6.93 o 
  -7  19   4      107.92      120.58      6.53 o 
  -6  19   4      166.74      154.30      6.41 o 
  -5  19   4       69.33       70.93      4.73 o 
  -4  19   4       14.68        6.31      3.89 o 
  -3  19   4      660.83      661.95     11.10 o 
  -2  19   4      321.72      325.96      9.28 o 
  -1  19   4      433.46      412.01     10.89 o 
   0  19   4      742.47      740.37     14.36 o 
   1  19   4      108.61      124.91      5.25 o 
   2  19   4       52.38       65.77      4.86 o 
   3  19   4       84.52       81.29      5.89 o 
   4  19   4        9.00        7.32      5.91 o 
   5  19   4      106.42      108.12      8.79 o 
  -9  20   4       52.41       33.67      9.64 o 
  -8  20   4      214.21      233.06     10.41 o 
  -7  20   4       71.72       74.42      6.17 o 
  -6  20   4      173.84      198.94     10.24 o 
  -5  20   4      296.96      307.56      7.89 o 
  -4  20   4      191.16      198.60      5.88 o 
  -3  20   4      129.97      125.03      5.92 o 
  -2  20   4      245.06      257.68      9.24 o 
  -1  20   4       14.33       20.88      4.28 o 
   0  20   4      270.29      280.39      8.63 o 
   1  20   4      170.39      149.20      5.74 o 
   2  20   4       12.60       17.87      4.66 o 
   3  20   4       46.21       26.51      5.91 o 
   4  20   4      198.21      209.10     13.44 o 
   5  20   4       76.87       67.06      8.52 o 
  -9  21   4       43.58       48.25     10.19 o 
  -8  21   4       51.44       54.45      7.84 o 
  -7  21   4       52.46       42.95      6.19 o 
  -6  21   4       82.41       87.62      5.46 o 
  -5  21   4      925.80      891.78     16.03 o 
  -4  21   4       31.31       40.41      4.34 o 
  -3  21   4      559.51      546.94     11.43 o 
  -2  21   4      313.71      305.17      7.37 o 
  -1  21   4     1051.35      989.76     16.40 o 
   0  21   4       34.37       29.49      4.67 o 
   1  21   4      451.35      441.58     11.40 o 
   2  21   4      172.65      173.30      6.57 o 
   3  21   4       69.15       72.21      6.60 o 
   4  21   4       35.10       29.87      7.19 o 
   5  21   4      167.00      162.19     13.50 o 
  -8  22   4      166.51      195.44     10.68 o 
  -7  22   4       71.67       66.48      6.57 o 
  -6  22   4       37.19       38.04      5.17 o 
  -5  22   4       85.52       86.27      5.49 o 
  -4  22   4       18.32       19.69      4.36 o 
  -3  22   4        3.38       -0.08      4.11 o 
  -2  22   4      487.40      499.38     10.88 o 
  -1  22   4      140.18      149.42      5.69 o 
   0  22   4       64.00       66.55      5.32 o 
   1  22   4       59.94       59.41      5.57 o 
   2  22   4      257.98      260.32      7.68 o 
   3  22   4       18.85       12.64      6.20 o 
   4  22   4       39.31       56.80     10.00 o 
  -8  23   4       68.26       78.46     13.28 o 
  -7  23   4      121.53      109.66      9.02 o 
  -6  23   4      217.66      208.50      9.65 o 
  -5  23   4       18.05       30.07      5.20 o 
  -4  23   4      223.14      220.03      6.79 o 
  -3  23   4       32.56       40.87      4.70 o 
  -2  23   4        6.53        9.54      4.22 o 
  -1  23   4      185.32      180.35      6.26 o 
   0  23   4       57.75       62.46      5.47 o 
   1  23   4      175.28      184.74      7.25 o 
   2  23   4       34.36       34.35      5.41 o 
   3  23   4       44.82       48.56      6.66 o 
   4  23   4        0.21       -4.89      7.66 o 
  -8  24   4       16.12       -1.07     12.00 o 
  -7  24   4       71.76       51.77      7.96 o 
  -6  24   4      163.06      166.57      7.55 o 
  -5  24   4      240.86      258.47      8.74 o 
  -4  24   4       47.50       46.69      5.16 o 
  -3  24   4        7.53        1.37      4.47 o 
  -2  24   4      590.22      558.64     11.08 o 
  -1  24   4      191.88      173.51      6.77 o 
   0  24   4      277.97      281.22      8.38 o 
   1  24   4        0.96        3.99      5.26 o 
   2  24   4       91.80       97.84      8.55 o 
   3  24   4       12.73       30.23      8.44 o 
   4  24   4       69.46       68.35      9.78 o 
  -7  25   4        8.38       22.49      7.83 o 
  -6  25   4        1.58       -8.55      5.85 o 
  -5  25   4       87.51       99.21      7.15 o 
  -4  25   4      325.47      301.49      8.80 o 
  -3  25   4       13.76       26.70      5.66 o 
  -2  25   4        2.32       -6.61      4.62 o 
  -1  25   4       24.24       26.35      5.03 o 
   0  25   4       71.90       79.59      6.27 o 
   1  25   4       15.59       22.92      5.67 o 
   2  25   4        9.72        5.49      6.39 o 
   3  25   4       44.88       41.85     11.88 o 
  -7  26   4       30.74       28.31      8.32 o 
  -6  26   4       67.27       77.15      8.59 o 
  -5  26   4       26.69       26.53      6.50 o 
  -4  26   4       67.93       63.97      6.37 o 
  -3  26   4      176.17      167.45      7.36 o 
  -2  26   4       11.98       16.40      5.80 o 
  -1  26   4       75.52       75.59      6.48 o 
   0  26   4      125.44      124.96      6.53 o 
   1  26   4       53.23       51.50      6.43 o 
   2  26   4        8.80        3.73      7.28 o 
   3  26   4        7.86       13.61      8.86 o 
  -6  27   4       27.56       38.36      8.96 o 
  -5  27   4       17.53       18.47      6.94 o 
  -4  27   4       22.06       20.70      6.07 o 
  -3  27   4       35.37       42.24      6.18 o 
  -2  27   4       16.34       16.07      5.96 o 
  -1  27   4       20.24       22.93      6.15 o 
   0  27   4       88.92       91.83      6.83 o 
   1  27   4      171.93      190.63     11.11 o 
   2  27   4       25.35        7.57     13.44 o 
  -5  28   4       52.52       44.32      8.21 o 
  -4  28   4        1.99        4.13      6.79 o 
  -3  28   4        0.70       -0.56      6.34 o 
  -2  28   4       27.19       17.84      6.55 o 
  -1  28   4        5.46       10.96      6.59 o 
   0  28   4        0.92        0.99      7.41 o 
   1  28   4        1.47       -6.97      8.69 o 
   2  28   4       17.54      -13.39     14.68 o 
  -5  29   4       25.85       26.41     10.55 o 
  -4  29   4       28.37       32.46     11.40 o 
  -3  29   4        2.50       12.29      6.96 o 
  -2  29   4       28.76       30.22      7.17 o 
  -1  29   4       10.71        2.28      7.50 o 
   0  29   4        0.76       -8.93      7.53 o 
   1  29   4       16.14       11.29     11.17 o 
  -3  30   4        7.00       10.66      7.99 o 
  -2  30   4        3.39       -0.88      7.80 o 
  -1  30   4       15.02       15.29      8.02 o 
   0  30   4        0.86       -5.17      8.09 o 
 -11   1   5        2.89        7.42      8.62 o 
 -10   1   5        7.71        3.48      7.60 o 
  -9   1   5      158.83      153.63      5.96 o 
  -8   1   5      382.19      369.10      7.86 o 
  -7   1   5     1036.38     1046.22     14.84 o 
  -6   1   5      939.61      910.52     12.01 o 
  -5   1   5        3.13        2.92      1.79 o 
  -4   1   5      584.43      636.23      7.50 o 
  -3   1   5      479.49      528.39      6.85 o 
  -2   1   5       64.63       63.75      2.03 o 
  -1   1   5      230.67      226.00      3.73 o 
   0   1   5     1021.80     1063.09     12.31 o 
   1   1   5        5.82        3.47      2.32 o 
   2   1   5        2.33       -2.18      2.61 o 
   3   1   5        3.46        0.98      3.09 o 
   4   1   5       52.18       64.88      5.03 o 
   5   1   5        1.54        0.77      5.26 o 
   6   1   5        5.52        7.11      7.30 o 
 -11   2   5        6.35        2.10     12.41 o 
 -10   2   5       74.38       65.69      7.57 o 
  -9   2   5       10.20       13.84      4.10 o 
  -8   2   5      339.76      343.86      7.49 o 
  -7   2   5      515.07      491.01      7.96 o 
  -6   2   5      119.53      127.45      3.59 o 
  -5   2   5       94.17      108.06      3.04 o 
  -4   2   5      260.71      261.16      3.95 o 
  -3   2   5      107.34      116.17      2.29 o 
  -2   2   5      460.88      528.04      6.16 o 
  -1   2   5      258.05      264.79      4.09 o 
   0   2   5       32.66       30.81      2.12 o 
   1   2   5       66.09       66.13      2.91 o 
   2   2   5        6.19        4.54      2.63 o 
   3   2   5       53.93       51.36      3.54 o 
   4   2   5       94.61       94.68      5.40 o 
   5   2   5        1.92       -2.94      5.56 o 
   6   2   5       27.68       25.10      9.38 o 
 -11   3   5       81.83       71.67     10.01 o 
 -10   3   5      133.23      150.24      9.58 o 
  -9   3   5       41.66       43.89      4.73 o 
  -8   3   5       65.85       70.34      4.24 o 
  -7   3   5      400.02      409.39      7.18 o 
  -6   3   5      133.92      131.46      3.58 o 
  -5   3   5      145.33      167.97      3.35 o 
  -4   3   5      568.54      579.16      6.84 o 
  -3   3   5      831.68      833.31     10.09 o 
  -2   3   5      124.80      109.71      2.39 o 
  -1   3   5       70.37       79.81      2.33 o 
   0   3   5      660.62      684.93      8.58 o 
   1   3   5      316.09      326.91      5.47 o 
   2   3   5      234.12      229.98      5.16 o 
   3   3   5       71.88       73.71      3.97 o 
   4   3   5        8.60        7.16      4.43 o 
   5   3   5        8.58       17.06      5.74 o 
   6   3   5        2.23       -5.23      7.97 o 
 -11   4   5       15.67       29.08     10.45 o 
 -10   4   5       19.32       14.70      6.96 o 
  -9   4   5      207.80      207.04      8.57 o 
  -8   4   5      409.81      415.00      8.33 o 
  -7   4   5      303.13      298.87      6.07 o 
  -6   4   5       57.56       60.35      3.26 o 
  -5   4   5      126.91      128.16      2.92 o 
  -4   4   5      176.89      219.32      3.81 o 
  -3   4   5        4.28       12.83      1.90 o 
  -2   4   5      148.93      159.50      3.46 o 
  -1   4   5        3.97        4.12      1.65 o 
   0   4   5      728.59      734.33      8.80 o 
   1   4   5      308.49      284.55      6.05 o 
   2   4   5       37.07       40.16      2.97 o 
   3   4   5      104.49       96.12      4.41 o 
   4   4   5       24.01       25.81      5.12 o 
   5   4   5       20.59       18.67      6.04 o 
   6   4   5        1.11       -5.31      8.07 o 
 -11   5   5      171.18      162.00     13.17 o 
 -10   5   5       22.75       19.33      6.96 o 
  -9   5   5       72.72       73.13      7.10 o 
  -8   5   5      231.89      219.34      5.87 o 
  -7   5   5      195.27      203.48      4.85 o 
  -6   5   5       24.46       28.09      2.91 o 
  -5   5   5        3.05        4.37      1.87 o 
  -4   5   5     1410.70     1335.98     16.09 o 
  -3   5   5      185.79      194.94      4.40 o 
  -2   5   5      858.06      825.39     10.94 o 
  -1   5   5      301.80      294.01      4.28 o 
   0   5   5       85.51       80.63      2.74 o 
   1   5   5      820.69      850.19     10.55 o 
   2   5   5      336.81      343.40      6.42 o 
   3   5   5      125.45      135.24      4.83 o 
   4   5   5       36.30       19.15      5.04 o 
   5   5   5       47.96       38.80      6.79 o 
   6   5   5        0.66        1.43      8.03 o 
 -11   6   5       99.55       97.81     14.56 o 
 -10   6   5        0.70       -0.62      5.76 o 
  -9   6   5       15.76       12.04      5.14 o 
  -8   6   5      439.43      430.39      9.75 o 
  -7   6   5       97.76      109.11      3.88 o 
  -6   6   5        5.00        6.35      2.57 o 
  -5   6   5     1674.63     1719.33     19.67 o 
  -4   6   5     1743.48     1873.28     23.20 o 
  -3   6   5       34.18       23.25      5.01 o 
  -2   6   5      193.28      186.22      3.66 o 
  -1   6   5     2999.72     2986.33     33.23 o 
   0   6   5      168.14      191.35      5.17 o 
   1   6   5      841.54      828.96     10.91 o 
   2   6   5       49.63       56.73      3.33 o 
   3   6   5      502.77      492.86      9.44 o 
   4   6   5       80.19       92.30      5.98 o 
   5   6   5      175.34      175.66      9.05 o 
   6   6   5        0.29        2.24      8.40 o 
 -11   7   5        7.20       -0.42      9.18 o 
 -10   7   5        1.77       -0.41      5.74 o 
  -9   7   5      323.81      325.91      9.26 o 
  -8   7   5      103.41      114.42      5.40 o 
  -7   7   5      780.74      748.76     11.74 o 
  -6   7   5      329.87      313.06      5.99 o 
  -5   7   5      864.51      857.96     11.10 o 
  -4   7   5     1521.72     1453.04     18.40 o 
  -3   7   5       30.98       40.16      3.77 o 
  -2   7   5      114.57      118.63      3.82 o 
  -1   7   5      543.03      570.64      7.52 o 
   0   7   5      312.67      288.92      4.84 o 
   1   7   5       41.04       46.93      3.17 o 
   2   7   5      259.36      263.24      5.90 o 
   3   7   5      109.15      121.50      5.30 o 
   4   7   5      127.42      136.23      6.53 o 
   5   7   5       21.84       16.25      6.91 o 
   6   7   5       43.18       40.40     10.13 o 
 -11   8   5      153.89      163.72     11.82 o 
 -10   8   5      103.83      110.14      8.18 o 
  -9   8   5      437.45      420.02     10.91 o 
  -8   8   5      464.32      436.21      9.70 o 
  -7   8   5      337.04      325.63      6.92 o 
  -6   8   5     1416.49     1405.79     17.72 o 
  -5   8   5      334.53      307.94      5.29 o 
  -4   8   5       73.63       81.46      3.56 o 
  -3   8   5     1230.32     1182.74     21.28 o 
  -2   8   5      898.82      929.94     15.84 o 
  -1   8   5       37.52       34.07      1.95 o 
   0   8   5       36.90       47.68      2.44 o 
   1   8   5      406.66      373.69      6.60 o 
   2   8   5       52.08       58.92      3.97 o 
   3   8   5      157.94      164.64      5.89 o 
   4   8   5       47.93       54.63      6.10 o 
   5   8   5       68.61       60.63      7.55 o 
   6   8   5       20.67       26.00      9.95 o 
 -11   9   5        5.46        7.37      9.41 o 
 -10   9   5       47.97       53.12      7.14 o 
  -9   9   5      154.34      176.99      7.33 o 
  -8   9   5      206.61      184.96      6.71 o 
  -7   9   5      768.16      763.28     12.74 o 
  -6   9   5      484.23      470.47      7.84 o 
  -5   9   5       54.94       70.04      2.71 o 
  -4   9   5      449.53      425.07      7.50 o 
  -3   9   5     2262.22     2345.90     34.58 o 
  -2   9   5     1609.87     1503.13     22.75 o 
  -1   9   5     1042.35     1088.60     12.65 o 
   0   9   5      194.92      184.57      3.91 o 
   1   9   5       10.25       13.05      2.81 o 
   2   9   5      547.98      500.80      9.16 o 
   3   9   5      200.85      193.35      6.24 o 
   4   9   5       87.67       99.57      7.18 o 
   5   9   5        4.99        5.11      6.78 o 
   6   9   5       90.97       90.57     10.67 o 
 -11  10   5        2.58       -4.04      9.01 o 
 -10  10   5       92.23      108.50      7.98 o 
  -9  10   5      345.39      300.35      9.06 o 
  -8  10   5       22.16       28.52      4.65 o 
  -7  10   5      221.84      222.84      6.06 o 
  -6  10   5      229.60      245.72      5.64 o 
  -5  10   5       90.16       81.30      2.90 o 
  -4  10   5        8.28        9.28      2.82 o 
  -3  10   5     1137.77     1131.29     17.29 o 
  -2  10   5       24.67       31.51      2.37 o 
  -1  10   5      320.67      302.33      5.56 o 
   0  10   5      473.25      488.24      7.86 o 
   1  10   5      954.68      930.71     13.08 o 
   2  10   5      242.91      275.84      6.61 o 
   3  10   5      362.66      362.37      8.99 o 
   4  10   5       62.63       71.10      6.51 o 
   5  10   5        5.31       10.74      7.29 o 
   6  10   5       19.13       14.92     10.51 o 
 -11  11   5       36.31       42.45     10.12 o 
 -10  11   5       59.50       76.28      7.75 o 
  -9  11   5        6.81        8.29      5.32 o 
  -8  11   5      119.54      109.36      5.64 o 
  -7  11   5      897.06      862.29     14.04 o 
  -6  11   5     1845.00     1778.82     21.77 o 
  -5  11   5       64.34       65.80      2.91 o 
  -4  11   5      542.64      540.43      8.59 o 
  -3  11   5     1089.60     1182.29     19.29 o 
  -2  11   5     2452.54     2403.61     29.63 o 
  -1  11   5      242.64      276.49      5.03 o 
   0  11   5      765.78      721.06      9.95 o 
   1  11   5      190.44      206.73      5.03 o 
   2  11   5       45.19       38.29      4.46 o 
   3  11   5       13.80       21.77      5.86 o 
   4  11   5      253.91      268.14     10.67 o 
   5  11   5       54.61       51.55      7.88 o 
   6  11   5        8.99       21.97     11.61 o 
 -11  12   5       80.65       79.18     10.92 o 
 -10  12   5      154.17      184.47      9.94 o 
  -9  12   5       89.42       88.29      6.17 o 
  -8  12   5      116.53      124.45      5.90 o 
  -7  12   5       84.82       78.97      5.69 o 
  -6  12   5       97.51      109.28      3.86 o 
  -5  12   5      353.81      358.16      5.85 o 
  -4  12   5     1298.61     1306.12     18.00 o 
  -3  12   5      287.13      275.51      5.67 o 
  -2  12   5        5.75       20.15      2.42 o 
  -1  12   5      126.21      111.50      4.14 o 
   0  12   5      324.29      330.35      5.88 o 
   1  12   5      333.86      313.78      6.77 o 
   2  12   5        9.55       14.26      5.35 o 
   3  12   5      315.63      301.20      8.33 o 
   4  12   5       18.18       27.56      6.09 o 
   5  12   5       40.70       32.53      8.54 o 
   6  12   5       23.41       32.45     12.10 o 
 -10  13   5        0.87        6.44      7.74 o 
  -9  13   5      248.37      258.94      9.33 o 
  -8  13   5       13.73       21.78      4.22 o 
  -7  13   5       23.33       27.81      3.25 o 
  -6  13   5       10.28        7.48      2.50 o 
  -5  13   5      521.53      504.80      8.19 o 
  -4  13   5      955.64      918.48     11.56 o 
  -3  13   5      491.79      528.03     12.19 o 
  -2  13   5       40.60       57.69      2.92 o 
  -1  13   5      396.49      411.67      6.45 o 
   0  13   5      848.10      795.71     11.38 o 
   1  13   5       36.50       45.16      5.31 o 
   2  13   5       97.81      107.61      5.44 o 
   3  13   5       38.05       54.26      5.37 o 
   4  13   5      264.25      265.87     12.62 o 
   5  13   5        3.52        5.96     11.23 o 
 -10  14   5        8.63        9.37      8.16 o 
  -9  14   5       15.44       24.95      4.07 o 
  -8  14   5      469.89      453.84      8.75 o 
  -7  14   5      610.33      563.41      9.67 o 
  -6  14   5      575.12      536.54      9.20 o 
  -5  14   5       83.67       83.82      3.82 o 
  -4  14   5      107.61      116.01      3.44 o 
  -3  14   5      824.69      806.75     12.31 o 
  -2  14   5     1636.11     1659.17     21.27 o 
  -1  14   5       62.53       52.71      3.10 o 
   0  14   5       93.74       99.46      3.38 o 
   1  14   5      289.23      255.49      7.67 o 
   2  14   5       61.20       66.51      5.07 o 
   3  14   5      140.15      150.59      6.77 o 
   4  14   5       29.24       34.69      6.62 o 
   5  14   5       34.79       35.73      8.68 o 
 -10  15   5       36.01       41.23      6.11 o 
  -9  15   5       96.51      104.12      5.25 o 
  -8  15   5        0.46       -0.40      4.01 o 
  -7  15   5       46.93       42.29      4.24 o 
  -6  15   5        6.12       11.69      3.05 o 
  -5  15   5       98.95       97.97      4.31 o 
  -4  15   5      610.74      590.89      9.24 o 
  -3  15   5       36.99       34.09      3.13 o 
  -2  15   5      278.26      254.38      9.15 o 
  -1  15   5       84.35       97.96      5.45 o 
   0  15   5       52.15       54.66      4.13 o 
   1  15   5      155.92      173.86      5.45 o 
   2  15   5      525.67      488.36     11.87 o 
   3  15   5      152.15      150.57      6.94 o 
   4  15   5       84.34       75.92      7.23 o 
   5  15   5        0.83        2.32      8.70 o 
 -10  16   5        0.98       -0.78      5.70 o 
  -9  16   5       15.51       18.76      4.86 o 
  -8  16   5      119.81      135.86      5.51 o 
  -7  16   5       11.32       14.62      4.54 o 
  -6  16   5       12.72        9.49      3.98 o 
  -5  16   5      360.69      329.72      9.01 o 
  -4  16   5      272.38      273.24      7.17 o 
  -3  16   5       70.78       71.31      3.81 o 
  -2  16   5      242.89      250.63      6.25 o 
  -1  16   5      767.03      703.15     11.82 o 
   0  16   5       29.88       22.38      3.22 o 
   1  16   5      233.72      225.11      6.87 o 
   2  16   5       17.39       19.41      4.89 o 
   3  16   5      131.57      122.55      6.72 o 
   4  16   5        6.90       13.93      6.59 o 
   5  16   5      111.88      120.08     11.24 o 
 -10  17   5       11.65        7.36      6.69 o 
  -9  17   5       21.90       23.69      5.88 o 
  -8  17   5        2.16        1.71      4.63 o 
  -7  17   5      218.29      246.39      7.37 o 
  -6  17   5       69.78       67.36      5.36 o 
  -5  17   5      402.05      392.75      9.19 o 
  -4  17   5        6.58        0.50      3.49 o 
  -3  17   5      169.50      180.61      5.34 o 
  -2  17   5      254.48      236.57      6.85 o 
  -1  17   5       20.77       25.13      4.20 o 
   0  17   5       11.40       13.31      3.34 o 
   1  17   5      136.89      138.76      5.20 o 
   2  17   5      274.27      257.94      9.01 o 
   3  17   5        2.33        1.18      5.38 o 
   4  17   5        1.64       10.96     11.62 o 
   5  17   5        0.68        3.85     11.65 o 
  -9  18   5        6.36        8.91      5.96 o 
  -8  18   5       63.67       58.05      6.00 o 
  -7  18   5        3.36       11.22      5.33 o 
  -6  18   5       23.69       16.31      4.90 o 
  -5  18   5      254.55      255.69      8.00 o 
  -4  18   5      534.66      501.87      9.73 o 
  -3  18   5       72.64       82.60      5.20 o 
  -2  18   5        1.33        3.15      3.65 o 
  -1  18   5       15.74       23.34      4.78 o 
   0  18   5        4.47        2.78      3.34 o 
   1  18   5       14.13       13.74      4.50 o 
   2  18   5        0.03       -2.47      4.98 o 
   3  18   5        4.08        5.10      5.68 o 
   4  18   5        1.61        8.38     10.10 o 
  -9  19   5        9.95        6.79      6.87 o 
  -8  19   5        0.20       -7.78      6.14 o 
  -7  19   5      106.96      107.12      6.69 o 
  -6  19   5       23.72       23.33      4.84 o 
  -5  19   5        1.12        0.73      4.21 o 
  -4  19   5      113.90      106.63      5.13 o 
  -3  19   5      122.91      136.64      5.39 o 
  -2  19   5       11.23       16.52      4.00 o 
  -1  19   5        2.29       -1.04      5.87 o 
   0  19   5      161.11      147.56      5.14 o 
   1  19   5      132.03      135.35      5.85 o 
   2  19   5       21.76       22.42      5.27 o 
   3  19   5       12.97       12.44      6.54 o 
   4  19   5       76.43       73.26     16.45 o 
  -9  20   5        1.92       19.58      9.39 o 
  -8  20   5        3.29        4.86      6.95 o 
  -7  20   5       39.24       25.76      6.60 o 
  -6  20   5       28.80       25.41      4.98 o 
  -5  20   5      132.10      125.53      5.91 o 
  -4  20   5       11.75       16.12      4.41 o 
  -3  20   5      375.31      344.60      9.37 o 
  -2  20   5      104.56      100.17      5.20 o 
  -1  20   5       54.15       51.41      5.78 o 
   0  20   5       95.48      100.82     12.51 o 
   1  20   5       42.29       34.75      4.86 o 
   2  20   5       27.45       23.31      5.60 o 
   3  20   5        5.36       13.32      7.00 o 
   4  20   5        4.28        4.10      9.32 o 
  -8  21   5       26.25       23.45      6.86 o 
  -7  21   5       10.43        0.08      5.81 o 
  -6  21   5       25.02       20.94      6.32 o 
  -5  21   5       12.78       25.75      5.28 o 
  -4  21   5       94.70       90.11      5.84 o 
  -3  21   5        3.24       -2.69      4.60 o 
  -2  21   5       35.49       30.01      5.03 o 
  -1  21   5        9.65        4.92      8.37 o 
   0  21   5       12.90        3.18      5.76 o 
   1  21   5       51.06       36.01      5.81 o 
   2  21   5       31.03       32.76      5.52 o 
   3  21   5        3.17        9.73      7.16 o 
   4  21   5       37.12       40.77     10.44 o 
  -8  22   5        0.09       -4.86      7.31 o 
  -7  22   5       19.95       18.81      6.59 o 
  -6  22   5       39.36       41.33      6.09 o 
  -5  22   5       43.95       43.90      5.85 o 
  -4  22   5       38.54       41.82      5.64 o 
  -3  22   5        4.36       -1.64      5.21 o 
  -2  22   5       37.55       48.86      5.45 o 
  -1  22   5        6.67        1.09      5.61 o 
   0  22   5        0.10       -5.15      5.83 o 
   1  22   5        4.33        7.65      5.80 o 
   2  22   5        4.11        1.97      6.50 o 
   3  22   5        0.98      -12.70      9.47 o 
  -8  23   5        0.72        4.12      8.55 o 
  -7  23   5       37.96       24.59      6.84 o 
  -6  23   5       68.70       60.69      6.63 o 
  -5  23   5       20.07       19.22      5.72 o 
  -4  23   5      303.46      280.21     11.50 o 
  -3  23   5       19.16        7.48      5.35 o 
  -2  23   5       21.23       25.92      5.69 o 
  -1  23   5        1.49        1.85      5.83 o 
   0  23   5      137.89      130.03      7.78 o 
   1  23   5        0.71      -10.48      6.99 o 
   2  23   5        5.85        3.25      8.34 o 
   3  23   5       63.91       73.66     12.82 o 
  -7  24   5      106.91      117.56     13.36 o 
  -6  24   5       25.13       22.30      6.72 o 
  -5  24   5        8.06        8.03      5.98 o 
  -4  24   5        4.07        1.74      5.74 o 
  -3  24   5        2.25       -4.64      5.45 o 
  -2  24   5        7.30       -2.00      5.55 o 
  -1  24   5        0.51       -5.17      5.63 o 
   0  24   5        0.23       -9.51      6.34 o 
   1  24   5        7.23       19.20      7.46 o 
   2  24   5        0.35       -9.20      9.55 o 
  -7  25   5        1.01        0.83      7.72 o 
  -6  25   5      216.31      223.50     10.21 o 
  -5  25   5       41.64       38.00      7.02 o 
  -4  25   5        4.22        6.31      6.04 o 
  -3  25   5      126.75      119.64      7.16 o 
  -2  25   5       18.61       17.94      6.04 o 
  -1  25   5       16.25       14.47      6.13 o 
   0  25   5       44.28       45.65      7.52 o 
   1  25   5       87.95      102.06      9.44 o 
   2  25   5        1.37      -16.80     11.20 o 
  -6  26   5        4.49        2.24      7.21 o 
  -5  26   5       32.99       27.63      7.48 o 
  -4  26   5        1.65       -5.33      6.49 o 
  -3  26   5       88.09       98.13      7.15 o 
  -2  26   5        0.85        3.93      6.13 o 
  -1  26   5       18.33       21.26      6.95 o 
   0  26   5        0.97       -4.60      8.13 o 
   1  26   5       77.20      104.57     11.71 o 
  -5  27   5       23.04       10.31      7.65 o 
  -4  27   5      143.55      151.23      9.19 o 
  -3  27   5       24.96       22.68      7.45 o 
  -2  27   5       17.48        6.57     10.37 o 
  -1  27   5       19.08       29.59      7.10 o 
   0  27   5        0.65       -1.80      7.66 o 
   1  27   5        0.51        9.27      9.26 o 
  -5  28   5       63.54       60.44      8.72 o 
  -4  28   5       10.88       14.06      7.76 o 
  -3  28   5       50.62       64.22      7.98 o 
  -2  28   5       48.22       58.23      7.61 o 
  -1  28   5       49.48       58.38      7.78 o 
   0  28   5       14.36       22.07      8.48 o 
  -3  29   5       22.27       28.17      8.48 o 
  -2  29   5        4.38      -11.66      7.77 o 
 -11   0   6        4.83        6.11     11.77 o 
 -10   0   6        3.25        6.56     10.26 o 
  -9   0   6       13.72       20.61      8.37 o 
  -8   0   6       20.12       16.26      5.96 o 
  -7   0   6      130.13      168.17      7.04 o 
  -6   0   6      321.61      284.31      7.75 o 
  -5   0   6     1231.95     1335.44     23.29 o 
  -4   0   6      316.49      296.37      7.85 o 
  -3   0   6      382.00      412.53      8.86 o 
  -2   0   6      371.79      335.52      9.77 o 
  -1   0   6      512.69      597.94     12.14 o 
   0   0   6      195.22      191.54      5.65 o 
   1   0   6      423.13      485.34     12.54 o 
   2   0   6      794.82      796.26     18.20 o 
   3   0   6       39.91       45.25      9.29 o 
   4   0   6       28.25       35.98     11.85 o 
   5   0   6      264.48      301.80     76.44 o 
 -11   1   6        6.66       -5.87      8.17 o 
 -10   1   6       56.43       59.72      7.29 o 
  -9   1   6       40.69       28.76      4.90 o 
  -8   1   6      321.56      350.77      7.95 o 
  -7   1   6      112.64      102.37      4.09 o 
  -6   1   6       25.94       37.45      2.81 o 
  -5   1   6      114.16       84.30      3.08 o 
  -4   1   6       24.91       35.38      2.29 o 
  -3   1   6     1049.53      975.86     11.80 o 
  -2   1   6      317.74      367.79      6.20 o 
  -1   1   6      993.01      929.52     11.59 o 
   0   1   6       12.04       26.52      2.72 o 
   1   1   6      159.28      155.87      4.71 o 
   2   1   6      286.11      336.18      7.65 o 
   3   1   6       56.93       55.94      6.18 o 
   4   1   6        2.40        7.65      7.58 o 
   5   1   6      100.16      125.38     12.76 o 
 -11   2   6        4.92        3.84      8.51 o 
 -10   2   6       93.41       72.82      7.71 o 
  -9   2   6       45.20       47.77      5.40 o 
  -8   2   6      389.06      364.69      9.66 o 
  -7   2   6      625.02      657.97     10.56 o 
  -6   2   6       71.32       68.55      2.93 o 
  -5   2   6      516.09      566.03      8.06 o 
  -4   2   6      101.48       73.96      2.76 o 
  -3   2   6      107.94      147.37      3.13 o 
  -2   2   6       16.49        9.53      2.04 o 
  -1   2   6      930.58     1028.85     12.65 o 
   0   2   6        3.88       11.55      2.80 o 
   1   2   6        2.34        7.11      3.31 o 
   2   2   6       28.76       20.58      3.77 o 
   3   2   6        2.10       -0.23      5.30 o 
   4   2   6       66.18       53.36      7.91 o 
   5   2   6        4.81       -1.06     12.87 o 
 -11   3   6        0.19       -9.12      8.39 o 
 -10   3   6      175.55      210.59     10.66 o 
  -9   3   6       45.09       45.40      5.39 o 
  -8   3   6        2.15        0.77      3.79 o 
  -7   3   6      289.29      266.95      6.44 o 
  -6   3   6     1226.78     1326.70     16.56 o 
  -5   3   6       48.56       32.37      2.24 o 
  -4   3   6      421.13      459.88      6.73 o 
  -3   3   6      486.50      422.52      6.02 o 
  -2   3   6      138.68      167.16      3.43 o 
  -1   3   6     1886.63     1835.54     22.13 o 
   0   3   6     2799.81     2905.04     32.97 o 
   1   3   6      154.53      181.36      4.77 o 
   2   3   6        1.11        1.88      3.52 o 
   3   3   6      330.38      331.72     12.83 o 
   4   3   6       63.55       63.48      7.78 o 
   5   3   6        5.69        8.15     10.14 o 
 -11   4   6       70.26       71.78     10.59 o 
 -10   4   6       19.38       12.07      6.65 o 
  -9   4   6       80.91       89.05      5.83 o 
  -8   4   6       51.73       38.00      4.17 o 
  -7   4   6      944.81      966.56     15.41 o 
  -6   4   6        9.79        3.81      2.47 o 
  -5   4   6       33.53       24.98      2.57 o 
  -4   4   6      548.60      490.58      7.07 o 
  -3   4   6      640.69      708.02      8.89 o 
  -2   4   6      106.54       95.24      2.94 o 
  -1   4   6       80.53       73.45      3.00 o 
   0   4   6     1566.47     1475.28     17.72 o 
   1   4   6        1.61        5.76      3.11 o 
   2   4   6        8.74        6.99      4.08 o 
   3   4   6       89.11      107.95      6.56 o 
   4   4   6      239.36      227.07     14.57 o 
   5   4   6       30.95       25.74     10.94 o 
 -11   5   6        3.56        8.48     18.12 o 
 -10   5   6        3.81       -5.53      6.49 o 
  -9   5   6       72.86       79.10      5.49 o 
  -8   5   6       36.34       25.01      4.11 o 
  -7   5   6       38.59       30.62      3.44 o 
  -6   5   6        9.27        2.60      2.16 o 
  -5   5   6       30.80       26.19      2.45 o 
  -4   5   6      199.48      220.21      4.11 o 
  -3   5   6       94.73       82.33      2.70 o 
  -2   5   6       41.17       27.95      2.27 o 
  -1   5   6       75.05       96.33      2.88 o 
   0   5   6      420.53      464.14      7.57 o 
   1   5   6      526.75      522.75      8.53 o 
   2   5   6        6.25       12.08      4.17 o 
   3   5   6        4.03       -4.77      4.65 o 
   4   5   6       33.29       41.74      8.25 o 
   5   5   6       30.36       11.05     10.20 o 
 -11   6   6       26.32       34.64     10.81 o 
 -10   6   6       19.25       26.80      7.19 o 
  -9   6   6       47.47       54.34      5.52 o 
  -8   6   6       57.07       52.50      4.56 o 
  -7   6   6       28.54       31.61      3.43 o 
  -6   6   6      436.24      413.12      8.04 o 
  -5   6   6      261.03      273.36      5.07 o 
  -4   6   6        1.44        6.31      3.29 o 
  -3   6   6      671.87      689.33     10.85 o 
  -2   6   6      391.95      366.38      6.98 o 
  -1   6   6      130.27      120.33      3.45 o 
   0   6   6      255.52      240.07      5.15 o 
   1   6   6      391.11      420.95      9.57 o 
   2   6   6       50.06       47.16      4.49 o 
   3   6   6       41.74       45.77      5.46 o 
   4   6   6       28.53       29.39      7.68 o 
   5   6   6        4.03      -10.26      8.72 o 
 -11   7   6       24.08       24.35     10.27 o 
 -10   7   6       18.49       17.87      6.72 o 
  -9   7   6       54.68       58.47      5.61 o 
  -8   7   6       13.07       14.48      4.23 o 
  -7   7   6      340.99      311.25      6.70 o 
  -6   7   6     1159.99     1169.28     16.56 o 
  -5   7   6      231.34      240.49      4.68 o 
  -4   7   6      101.39      131.21      6.36 o 
  -3   7   6       27.39       22.05      2.59 o 
  -2   7   6      775.19      829.59     11.47 o 
  -1   7   6        5.07       -3.53      2.37 o 
   0   7   6        0.83        7.79      2.91 o 
   1   7   6       96.12       87.90      4.34 o 
   2   7   6       25.76       18.26      4.28 o 
   3   7   6        0.63        5.60      4.95 o 
   4   7   6        6.10        7.04      6.48 o 
   5   7   6       23.03       19.33      9.37 o 
 -11   8   6        7.68       10.39     10.38 o 
 -10   8   6       47.44       45.50      7.88 o 
  -9   8   6      131.64      146.37      6.73 o 
  -8   8   6       72.08       69.82      4.81 o 
  -7   8   6       35.92       35.79      3.38 o 
  -6   8   6      378.86      404.39      7.73 o 
  -5   8   6      429.33      439.76      8.27 o 
  -4   8   6       66.91       90.67      5.22 o 
  -3   8   6       69.36       65.82      4.77 o 
  -2   8   6       79.96       81.20      3.45 o 
  -1   8   6       97.67      110.29      4.01 o 
   0   8   6      111.77      122.54      4.19 o 
   1   8   6      106.44      106.78      4.75 o 
   2   8   6       93.61       78.85      5.76 o 
   3   8   6       15.03       19.59      5.26 o 
   4   8   6       12.81        6.20      7.00 o 
   5   8   6        2.53       -7.09      9.11 o 
 -11   9   6        0.87      -11.26     10.00 o 
 -10   9   6        1.84        1.43      6.73 o 
  -9   9   6        3.42       13.01      5.09 o 
  -8   9   6        0.59       -3.29      4.17 o 
  -7   9   6        0.05       -1.41      2.99 o 
  -6   9   6       71.52       81.56      3.92 o 
  -5   9   6      331.14      295.35      6.20 o 
  -4   9   6      241.86      256.41      7.54 o 
  -3   9   6      252.78      267.01      7.70 o 
  -2   9   6        1.80       -3.64      3.90 o 
  -1   9   6     1540.81     1491.40     20.51 o 
   0   9   6        3.50        7.65      2.99 o 
   1   9   6      112.73      129.34      4.94 o 
   2   9   6        4.31        3.59      4.41 o 
   3   9   6       61.93       56.66      6.30 o 
   4   9   6        1.54       10.24      6.97 o 
   5   9   6        4.83        0.21      9.37 o 
 -11  10   6        0.06       -5.54     13.91 o 
 -10  10   6       34.52       32.27      7.08 o 
  -9  10   6        0.22        3.32      5.08 o 
  -8  10   6       28.98       27.46      4.59 o 
  -7  10   6        3.87        4.30      3.89 o 
  -6  10   6      278.27      289.45      7.07 o 
  -5  10   6       31.07       35.69      3.21 o 
  -4  10   6      439.43      469.87     13.06 o 
  -3  10   6      105.36      103.96      5.76 o 
  -2  10   6      153.93      159.06      5.47 o 
  -1  10   6       30.98       38.54      3.27 o 
   0  10   6       86.06       77.14      3.66 o 
   1  10   6        0.04       -4.62      3.54 o 
   2  10   6       61.70       60.94      7.48 o 
   3  10   6        0.18        2.21      5.16 o 
   4  10   6        9.17        2.71      6.95 o 
   5  10   6       12.54       10.95     11.49 o 
 -10  11   6        0.06        3.87     10.71 o 
  -9  11   6        5.71        7.66      5.96 o 
  -8  11   6      155.19      136.81      6.83 o 
  -7  11   6       11.48       10.37      3.98 o 
  -6  11   6      104.64      111.28      4.72 o 
  -5  11   6      149.96      143.30      5.51 o 
  -4  11   6      593.58      547.97     13.12 o 
  -3  11   6       39.35       43.44      5.59 o 
  -2  11   6      147.37      156.10      7.11 o 
  -1  11   6       60.28       60.28      3.61 o 
   0  11   6        1.60        5.13      3.67 o 
   1  11   6        0.65       -2.36      3.80 o 
   2  11   6       13.48       11.58      4.61 o 
   3  11   6        0.00        4.56      5.18 o 
   4  11   6        1.24      -11.34      7.56 o 
   5  11   6        5.96        8.58     11.48 o 
 -10  12   6       45.51       63.77      9.22 o 
  -9  12   6      118.55       95.56      7.16 o 
  -8  12   6       27.44       21.48      5.28 o 
  -7  12   6       51.42       51.04      4.65 o 
  -6  12   6      643.63      595.07     11.14 o 
  -5  12   6        7.83       12.48      4.22 o 
  -4  12   6       21.42       20.30      5.16 o 
  -3  12   6       13.21       12.72      5.26 o 
  -2  12   6       14.41       12.19      3.72 o 
  -1  12   6      141.94      128.72      4.71 o 
   0  12   6       88.07       82.80      4.69 o 
   1  12   6       51.80       52.90      4.49 o 
   2  12   6       88.35       87.68      5.59 o 
   3  12   6       18.89       13.40      5.55 o 
   4  12   6        0.03        7.20      7.85 o 
 -10  13   6       63.64       56.81      9.58 o 
  -9  13   6       38.97       38.16      6.60 o 
  -8  13   6        7.31        7.70      4.87 o 
  -7  13   6       48.39       40.43      4.56 o 
  -6  13   6        2.01       -4.97      3.73 o 
  -5  13   6     1773.13     1717.49     24.46 o 
  -4  13   6       25.03       37.25      5.88 o 
  -3  13   6      151.53      155.52      7.63 o 
  -2  13   6       81.50       95.86      4.14 o 
  -1  13   6      423.26      402.43      8.61 o 
   0  13   6        1.42       -3.85      4.09 o 
   1  13   6        3.22        1.95      4.01 o 
   2  13   6       20.37       19.89      5.01 o 
   3  13   6        8.14        4.82      5.48 o 
   4  13   6        3.29        1.25      8.07 o 
 -10  14   6       60.47       41.24      9.38 o 
  -9  14   6        2.64       -2.57      6.12 o 
  -8  14   6      174.15      173.46      9.09 o 
  -7  14   6       14.76        9.91      4.44 o 
  -6  14   6      119.73      113.10      5.18 o 
  -5  14   6      354.89      390.25      8.35 o 
  -4  14   6        4.25       -2.19      6.59 o 
  -3  14   6      110.26      132.42      7.56 o 
  -2  14   6        6.71        3.11      2.92 o 
  -1  14   6        3.19        2.05      3.62 o 
   0  14   6       42.99       40.50      4.66 o 
   1  14   6      123.41      134.44      7.60 o 
   2  14   6       53.54       52.66      5.48 o 
   3  14   6       22.18       29.62      6.46 o 
   4  14   6        5.85        8.01      9.04 o 
 -10  15   6       12.94       10.98      9.13 o 
  -9  15   6       24.48       19.81      6.65 o 
  -8  15   6      121.16      136.25      7.74 o 
  -7  15   6       82.56       84.29      6.43 o 
  -6  15   6        1.80       -5.13      4.00 o 
  -5  15   6        8.05        7.69      3.40 o 
  -4  15   6      205.98      214.24      7.72 o 
  -3  15   6      159.19      150.79      6.30 o 
  -2  15   6       41.24       56.18      4.55 o 
  -1  15   6        6.16        8.54      3.96 o 
   0  15   6       41.82       45.71      6.47 o 
   1  15   6      179.98      172.79      8.99 o 
   2  15   6        2.10       -6.80      5.49 o 
   3  15   6        8.38        3.48      6.77 o 
   4  15   6       17.12       18.63      8.73 o 
 -10  16   6       17.51       12.39      8.24 o 
  -9  16   6        0.29        4.46      6.81 o 
  -8  16   6       24.54       26.08      5.70 o 
  -7  16   6       76.96       86.79      5.68 o 
  -6  16   6      451.17      387.26      9.45 o 
  -5  16   6      306.49      332.98      7.83 o 
  -4  16   6       18.50       14.81      5.39 o 
  -3  16   6      110.92      104.55      4.76 o 
  -2  16   6      723.92      683.95     22.61 o 
  -1  16   6      206.80      235.90      9.33 o 
   0  16   6       70.82       78.70      5.54 o 
   1  16   6        2.63       -5.76      5.03 o 
   2  16   6       29.68       25.56      6.07 o 
   3  16   6        1.28        0.40      6.80 o 
   4  16   6       98.40       89.32     12.52 o 
  -9  17   6       86.81       83.88      7.81 o 
  -8  17   6        1.01       -1.88      5.44 o 
  -7  17   6        1.19        1.21      4.73 o 
  -6  17   6        3.03        2.84      4.53 o 
  -5  17   6        5.01        0.87      4.55 o 
  -4  17   6       30.79       14.06      3.57 o 
  -3  17   6      496.69      469.38      9.66 o 
  -2  17   6       70.06       97.98      5.65 o 
  -1  17   6       32.48       23.51      5.35 o 
   0  17   6       84.51      107.72      6.18 o 
   1  17   6      100.24       98.99      6.62 o 
   2  17   6      303.51      314.56     10.04 o 
   3  17   6        2.02        6.95      8.03 o 
  -9  18   6       13.82       13.17      7.62 o 
  -8  18   6       42.78       29.07      6.28 o 
  -7  18   6      213.83      256.96      8.15 o 
  -6  18   6       82.03       77.00      5.27 o 
  -5  18   6       21.13       29.12      3.92 o 
  -4  18   6      176.97      145.94      5.61 o 
  -3  18   6      132.36      170.12      5.87 o 
  -2  18   6       27.94       25.89      4.42 o 
  -1  18   6       59.59       79.23      5.57 o 
   0  18   6      127.35      115.64      6.38 o 
   1  18   6       10.07       -0.73      5.53 o 
   2  18   6        8.39        0.66      6.97 o 
   3  18   6        4.13       -4.77      8.11 o 
  -9  19   6       69.55       67.35      7.70 o 
  -8  19   6       25.01       38.47      8.20 o 
  -7  19   6       28.98       15.58      4.36 o 
  -6  19   6      154.51      188.31      6.44 o 
  -5  19   6       70.38       50.61      5.02 o 
  -4  19   6      190.09      205.46      6.75 o 
  -3  19   6      154.74      147.23      6.21 o 
  -2  19   6       51.64       62.08      6.91 o 
  -1  19   6      348.63      321.42     11.10 o 
   0  19   6      155.22      168.35      7.39 o 
   1  19   6        3.03       -8.79      5.86 o 
   2  19   6       40.17       56.12      7.45 o 
   3  19   6       56.72       55.23     10.45 o 
  -8  20   6       50.07       55.57      8.48 o 
  -7  20   6      110.24      122.80      6.10 o 
  -6  20   6       73.23       75.66      7.88 o 
  -5  20   6       59.15       67.41      5.59 o 
  -4  20   6       19.56       13.02      4.78 o 
  -3  20   6       96.25      109.95      5.82 o 
  -2  20   6       22.07       21.89      4.46 o 
  -1  20   6      118.74      137.71      6.49 o 
   0  20   6        6.84        7.67      5.48 o 
   1  20   6       52.48       65.48      6.81 o 
   2  20   6       35.83       49.98     13.16 o 
   3  20   6        1.11       -5.34      9.52 o 
  -8  21   6       59.93       84.38      5.75 o 
  -7  21   6       22.28       10.58      6.92 o 
  -6  21   6        2.27       -1.27      5.46 o 
  -5  21   6        2.41        8.04      5.23 o 
  -4  21   6        5.76       -8.28      5.52 o 
  -3  21   6      197.72      193.12      9.75 o 
  -2  21   6        1.07        4.68      4.58 o 
  -1  21   6      104.31      102.14      6.46 o 
   0  21   6       15.71       19.07      5.63 o 
   1  21   6       17.59       15.56      6.87 o 
   2  21   6        1.78       -3.73      8.95 o 
  -8  22   6       25.49       27.13      5.75 o 
  -7  22   6       34.76       50.93      6.14 o 
  -6  22   6       10.49        6.83      6.19 o 
  -5  22   6      183.02      197.52      8.24 o 
  -4  22   6        0.97       -0.35      5.28 o 
  -3  22   6        5.28        0.15      5.21 o 
  -2  22   6      237.57      220.81      7.84 o 
  -1  22   6      125.41      159.91      9.07 o 
   0  22   6       22.90       20.62      8.74 o 
   1  22   6       61.35       74.48      7.73 o 
   2  22   6       14.73       15.58     11.04 o 
  -7  23   6        2.30      -10.34      6.89 o 
  -6  23   6       48.18       50.42      7.25 o 
  -5  23   6      116.82      104.21      7.15 o 
  -4  23   6       39.11       46.08      5.99 o 
  -3  23   6       56.73       54.32      6.08 o 
  -2  23   6      266.11      278.60      9.03 o 
  -1  23   6        4.07        7.84      6.95 o 
   0  23   6        0.66       -3.32      6.94 o 
   1  23   6       66.12       59.71      8.31 o 
  -7  24   6        4.03        3.85      7.79 o 
  -6  24   6       11.46       14.31      6.97 o 
  -5  24   6       97.29      117.06      8.77 o 
  -4  24   6        3.97       10.04      7.02 o 
  -3  24   6        3.93       20.08      6.83 o 
  -2  24   6       40.05       29.16      8.80 o 
  -1  24   6       12.34       24.74      7.25 o 
   0  24   6        7.65        6.59      8.00 o 
   1  24   6        0.21        2.22      9.51 o 
  -6  25   6       59.83       65.48      9.34 o 
  -5  25   6       10.83        4.46     10.10 o 
  -4  25   6       64.91       69.25      8.19 o 
  -3  25   6       10.91        9.60     11.56 o 
  -2  25   6        3.49       13.37      7.39 o 
  -1  25   6       16.00        6.92      8.08 o 
   0  25   6       57.10       82.16     11.62 o 
  -5  26   6       14.07       12.56      8.55 o 
  -4  26   6        0.64      -11.84      7.89 o 
  -3  26   6        7.50        5.99      7.98 o 
  -2  26   6      149.19      155.59     10.32 o 
  -1  26   6        0.93        7.41      8.35 o 
  -3  27   6        2.18       -0.30      8.42 o 
  -2  27   6        2.36        4.63      8.49 o 
 -11   1   7        0.92        9.63      9.23 o 
 -10   1   7        0.14       -3.46      5.80 o 
  -9   1   7        0.09        1.31      4.55 o 
  -8   1   7        0.72       -2.92      4.13 o 
  -7   1   7       59.90       55.77      4.21 o 
  -6   1   7       40.61       48.70      3.64 o 
  -5   1   7      132.22      110.65      3.61 o 
  -4   1   7      102.84       99.20      3.52 o 
  -3   1   7        5.09        5.40      2.30 o 
  -2   1   7       39.06       40.96      3.41 o 
  -1   1   7      103.44       95.43      4.55 o 
   0   1   7        1.88       -1.29      3.97 o 
   1   1   7       75.98       67.94      6.85 o 
   2   1   7       55.26       44.90      6.29 o 
   3   1   7       49.84       46.67      8.75 o 
   4   1   7        3.85       12.94     15.02 o 
 -11   2   7       28.99       21.97     11.47 o 
 -10   2   7       44.97       39.91      7.06 o 
  -9   2   7        6.21        4.04      5.02 o 
  -8   2   7      412.71      382.89      8.83 o 
  -7   2   7       32.09       34.98      3.88 o 
  -6   2   7      444.80      439.63      8.58 o 
  -5   2   7       50.93       46.98      3.93 o 
  -4   2   7       16.82       30.05      3.38 o 
  -3   2   7       14.15        8.96      3.00 o 
  -2   2   7       53.19       61.18      3.52 o 
  -1   2   7        0.69       -0.78      3.31 o 
   0   2   7        9.40        7.25      4.40 o 
   1   2   7       92.86       99.36      5.87 o 
   2   2   7      118.78      120.84      7.41 o 
   3   2   7       44.48       48.92      8.50 o 
   4   2   7       17.31       22.82     10.68 o 
 -11   3   7        4.27        3.41      8.36 o 
 -10   3   7        0.51       -2.54      6.51 o 
  -9   3   7       56.92       57.40      5.50 o 
  -8   3   7       79.59       74.64      4.82 o 
  -7   3   7       74.34       86.56      4.40 o 
  -6   3   7      175.70      146.54      5.35 o 
  -5   3   7       18.43       15.39      3.34 o 
  -4   3   7       63.05       52.75      3.59 o 
  -3   3   7       73.38       83.97      4.00 o 
  -2   3   7       42.92       32.04      3.74 o 
  -1   3   7       13.93        1.23      3.30 o 
   0   3   7      331.92      317.32      7.88 o 
   1   3   7       11.15       16.64      4.86 o 
   2   3   7       47.18       48.84      7.06 o 
   3   3   7       40.79       41.77      8.59 o 
   4   3   7        0.18       -0.44     17.02 o 
 -11   4   7       18.14        8.39     12.85 o 
 -10   4   7       10.70       13.18      6.73 o 
  -9   4   7       11.40       10.11      4.92 o 
  -8   4   7       13.18       13.47      4.12 o 
  -7   4   7        0.39        0.49      3.33 o 
  -6   4   7       14.44       31.75      5.41 o 
  -5   4   7       67.54       55.99      3.78 o 
  -4   4   7      823.03      824.80     13.44 o 
  -3   4   7        0.77       -1.31      2.76 o 
  -2   4   7        1.09        4.01      3.42 o 
  -1   4   7       37.53       43.29      3.61 o 
   0   4   7      636.24      692.37     12.83 o 
   1   4   7       24.51       31.13      5.82 o 
   2   4   7       18.71       10.33      5.75 o 
   3   4   7        0.18       -2.81      7.16 o 
   4   4   7        0.86       -6.20     10.02 o 
 -11   5   7       21.24       54.16     14.50 o 
 -10   5   7       15.33        8.51     11.05 o 
  -9   5   7       28.14       48.02      5.42 o 
  -8   5   7        5.63       11.80      4.10 o 
  -7   5   7        2.90        7.50      4.19 o 
  -6   5   7       34.24       30.27      3.80 o 
  -5   5   7       36.35       59.78      3.76 o 
  -4   5   7        4.24        5.32      2.95 o 
  -3   5   7       18.24       32.90      3.34 o 
  -2   5   7      157.13      138.87      5.48 o 
  -1   5   7       41.21       61.44      3.65 o 
   0   5   7      307.87      281.10      6.97 o 
   1   5   7      126.02      143.02      6.41 o 
   2   5   7       16.94       12.10      5.85 o 
   3   5   7       68.50       80.13      8.56 o 
   4   5   7       15.11       25.47     12.07 o 
 -11   6   7       12.04        6.59     13.08 o 
 -10   6   7        1.59       -2.39      6.89 o 
  -9   6   7       67.67       49.63      6.53 o 
  -8   6   7      180.27      200.73     10.61 o 
  -7   6   7       87.43       79.75      5.03 o 
  -6   6   7       33.73       46.56      3.95 o 
  -5   6   7      171.36      161.46      6.69 o 
  -4   6   7       25.95       48.55      4.46 o 
  -3   6   7       99.85       74.05      3.70 o 
  -2   6   7        2.07        5.13      3.37 o 
  -1   6   7        8.47        3.08      5.31 o 
   0   6   7      128.10      101.17      4.74 o 
   1   6   7      177.15      150.53      6.56 o 
   2   6   7        2.79       -1.44      5.54 o 
   3   6   7       21.94       17.35      7.49 o 
   4   6   7       12.30        9.94      9.99 o 
 -11   7   7       14.82        4.75     13.68 o 
 -10   7   7        8.55       -3.91      6.81 o 
  -9   7   7       22.98       35.66      6.47 o 
  -8   7   7       14.13       31.27      5.28 o 
  -7   7   7       20.72       30.47      4.52 o 
  -6   7   7       11.34        8.95      3.54 o 
  -5   7   7      176.43      215.43      5.72 o 
  -4   7   7       33.30       12.43      3.98 o 
  -3   7   7      274.37      305.07      6.77 o 
  -2   7   7       52.29       41.12      3.79 o 
  -1   7   7      124.79      168.38      5.59 o 
   0   7   7       26.18       26.55      4.26 o 
   1   7   7       57.53       79.45      7.37 o 
   2   7   7      228.88      206.00      8.36 o 
   3   7   7       40.82       55.56      8.66 o 
   4   7   7       13.24       -3.66     10.36 o 
 -10   8   7        0.79       -1.18      6.91 o 
  -9   8   7       67.96       65.20      6.79 o 
  -8   8   7       45.78       61.25      7.07 o 
  -7   8   7      147.11      118.91      6.80 o 
  -6   8   7      145.58      172.06      6.33 o 
  -5   8   7      165.40      132.43      5.04 o 
  -4   8   7       72.80      105.92      8.28 o 
  -3   8   7        4.96       12.94      3.89 o 
  -2   8   7      574.62      642.66     16.73 o 
  -1   8   7      101.68       89.48      5.19 o 
   0   8   7       17.12        7.32      4.44 o 
   1   8   7       80.88       71.82      5.48 o 
   2   8   7      276.91      292.07      9.63 o 
   3   8   7        0.75       -3.20      7.05 o 
   4   8   7        0.50       -1.58     10.53 o 
 -10   9   7       36.24       27.31      7.31 o 
  -9   9   7      128.94      155.82      8.41 o 
  -8   9   7        5.33       12.57      6.30 o 
  -7   9   7        1.82        4.48      4.25 o 
  -6   9   7       88.35       68.76      6.00 o 
  -5   9   7      185.88      220.60      9.25 o 
  -4   9   7      758.70      704.79     15.35 o 
  -3   9   7       61.61       95.18      6.34 o 
  -2   9   7      145.45      114.64      4.92 o 
  -1   9   7      239.23      289.52      7.48 o 
   0   9   7        9.50        3.67      4.55 o 
   1   9   7       66.68       95.13      6.54 o 
   2   9   7        1.43       -0.13      5.71 o 
   3   9   7        2.54        1.46      7.98 o 
   4   9   7        7.08        4.49     10.79 o 
 -10  10   7      124.90      182.73     10.69 o 
  -9  10   7        0.28        1.99      6.18 o 
  -8  10   7      525.98      512.93     13.39 o 
  -7  10   7        5.62        8.44      4.32 o 
  -6  10   7       73.24      104.87      4.67 o 
  -5  10   7       36.48       47.97      6.88 o 
  -4  10   7      167.35      194.94      7.95 o 
  -3  10   7       25.74       12.31      5.34 o 
  -2  10   7       93.28      140.45      4.52 o 
  -1  10   7       24.32       13.40      3.79 o 
   0  10   7       31.91       47.55      5.26 o 
   1  10   7       48.27       39.56      5.85 o 
   2  10   7        1.84        1.05      5.46 o 
   3  10   7       55.39       51.21     12.08 o 
 -10  11   7        2.51        3.19     11.79 o 
  -9  11   7        0.89        4.26      6.29 o 
  -8  11   7        8.65        4.28      5.48 o 
  -7  11   7        2.05        6.83      4.43 o 
  -6  11   7        4.13       -1.03      4.07 o 
  -5  11   7       20.58        4.76      8.28 o 
  -4  11   7      440.47      399.30     15.77 o 
  -3  11   7       30.72       51.22      6.18 o 
  -2  11   7       46.84       32.56      4.11 o 
  -1  11   7       64.43       94.45      4.75 o 
   0  11   7       93.87       68.90      5.65 o 
   1  11   7        5.49       15.73      5.55 o 
   2  11   7       44.76       33.47      6.59 o 
   3  11   7       37.55       44.61     10.56 o 
 -10  12   7       11.32       14.33      9.90 o 
  -9  12   7       51.85       31.77      6.80 o 
  -8  12   7       89.09      109.74      6.85 o 
  -7  12   7        2.49       -4.41      5.72 o 
  -6  12   7       38.93       48.87      4.65 o 
  -5  12   7       56.94       47.98      7.11 o 
  -4  12   7      267.48      332.75     12.67 o 
  -3  12   7       49.90       33.72      6.86 o 
  -2  12   7      123.95      174.01     10.03 o 
  -1  12   7        3.54        0.06      3.96 o 
   0  12   7       51.47       67.62      5.33 o 
   1  12   7       23.53        7.81      5.71 o 
   2  12   7        0.66        2.62      6.35 o 
   3  12   7       73.41       57.74     10.54 o 
 -10  13   7       18.52        8.36      9.95 o 
  -9  13   7       45.61       63.81      7.25 o 
  -8  13   7        0.17       -5.19      5.55 o 
  -7  13   7      339.55      337.09     12.42 o 
  -6  13   7       84.52       65.87      8.17 o 
  -5  13   7       34.61       46.57      8.02 o 
  -4  13   7       49.86       40.57      7.20 o 
  -3  13   7      531.15      553.69     15.58 o 
  -2  13   7        6.26       -0.59      3.85 o 
  -1  13   7        2.27        2.76      4.05 o 
   0  13   7       39.10       35.37      5.07 o 
   1  13   7       64.09       82.29      6.72 o 
   2  13   7       12.12        7.34      8.31 o 
   3  13   7       11.55       10.92     10.16 o 
 -10  14   7       25.03       22.40      8.69 o 
  -9  14   7        8.04       13.27      7.20 o 
  -8  14   7       12.08       -0.55      5.25 o 
  -7  14   7       71.62       50.35      6.04 o 
  -6  14   7       58.50       67.08      5.06 o 
  -5  14   7      188.55      163.90     10.53 o 
  -4  14   7      127.43      168.16     10.67 o 
  -3  14   7        5.92        3.72      7.43 o 
  -2  14   7       15.60       18.93      7.41 o 
  -1  14   7       52.83       41.66      5.55 o 
   0  14   7        7.84       14.97      4.99 o 
   1  14   7       22.31        7.97      5.73 o 
   2  14   7       37.08       47.90      7.61 o 
   3  14   7        2.01       -1.09     10.11 o 
  -9  15   7      116.05      119.56      9.01 o 
  -8  15   7       40.48       61.61      7.04 o 
  -7  15   7        5.66        7.80      5.48 o 
  -6  15   7       26.57       34.03      9.31 o 
  -5  15   7       60.82       57.94      8.98 o 
  -4  15   7       59.88       77.68      9.59 o 
  -3  15   7        0.96        2.86      7.67 o 
  -2  15   7       18.28       12.32      6.24 o 
  -1  15   7       34.40       58.99      5.79 o 
   0  15   7       75.77       66.43      5.90 o 
   1  15   7       20.85       20.72      5.85 o 
   2  15   7       45.26       54.50      8.05 o 
  -9  16   7       12.11       29.87      7.93 o 
  -8  16   7       19.20       12.43      6.55 o 
  -7  16   7        7.11        3.90      5.47 o 
  -6  16   7       24.82       23.46      5.85 o 
  -5  16   7       11.31       -7.95      5.42 o 
  -4  16   7       21.24       35.81     11.57 o 
  -3  16   7      133.00      128.39     10.46 o 
  -2  16   7       35.84       49.43      5.68 o 
  -1  16   7       41.89       56.15      9.67 o 
   0  16   7       12.92        8.40      5.22 o 
   1  16   7       41.73       38.98      6.55 o 
   2  16   7        3.60       12.10      7.48 o 
  -9  17   7       23.99       22.16      9.27 o 
  -8  17   7       26.54       23.57     10.97 o 
  -7  17   7        0.63       11.46      5.76 o 
  -6  17   7       36.98       28.02      6.96 o 
  -5  17   7       71.28       70.09      8.41 o 
  -4  17   7        8.13        7.66      7.40 o 
  -3  17   7        1.60        4.86      4.23 o 
  -2  17   7       29.88       28.04      5.11 o 
  -1  17   7       34.68       39.42      5.96 o 
   0  17   7       43.14       28.22      5.67 o 
   1  17   7        1.04       -4.92      6.89 o 
   2  17   7       15.52        7.10      7.75 o 
  -8  18   7       13.73        9.25      7.04 o 
  -7  18   7       68.92       81.55     11.22 o 
  -6  18   7        2.47        2.13      6.36 o 
  -5  18   7       46.14       34.25      6.23 o 
  -4  18   7      155.99      143.95      6.29 o 
  -3  18   7       27.56       35.65      5.05 o 
  -2  18   7       43.77       30.52      6.02 o 
  -1  18   7        1.01        6.61      5.79 o 
   0  18   7       26.79       26.14      6.96 o 
   1  18   7        6.28       -0.16      6.65 o 
   2  18   7       28.90       35.71     10.99 o 
  -8  19   7        4.22        4.76      7.38 o 
  -7  19   7       37.16       29.63      8.63 o 
  -6  19   7       21.56       13.48      5.61 o 
  -5  19   7       15.95       21.79      5.31 o 
  -4  19   7       48.58       50.17      5.27 o 
  -3  19   7       27.51       35.47      5.21 o 
  -2  19   7        8.78        9.12      5.61 o 
  -1  19   7       61.65       55.61      6.77 o 
   0  19   7        0.54       -7.67      7.13 o 
   1  19   7        1.13        0.33      6.75 o 
  -8  20   7        3.43        8.02      9.63 o 
  -7  20   7        7.68        8.19      7.10 o 
  -6  20   7        8.51        8.21      6.11 o 
  -5  20   7        0.73       -6.51      5.29 o 
  -4  20   7        2.24        6.71      5.43 o 
  -3  20   7        2.35        5.64      5.34 o 
  -2  20   7       31.39       30.63      6.33 o 
  -1  20   7       65.35       63.78      7.36 o 
   0  20   7        4.89        8.13      8.02 o 
   1  20   7       16.71       23.86      7.39 o 
  -7  21   7        0.15      -10.75      7.17 o 
  -6  21   7       28.18       19.32      9.82 o 
  -5  21   7        8.87        3.66      6.03 o 
  -4  21   7       10.84        0.05      5.77 o 
  -3  21   7       17.54       13.42      5.94 o 
  -2  21   7        0.72        4.32      6.58 o 
  -1  21   7        9.84       -6.53      6.87 o 
   0  21   7       26.01       30.30      8.06 o 
  -7  22   7        1.05       -3.50      8.10 o 
  -6  22   7        3.04       -3.97      6.67 o 
  -5  22   7       59.93       65.83      7.28 o 
  -4  22   7       30.04       33.45      6.65 o 
  -3  22   7       24.02       15.92      6.62 o 
  -2  22   7       21.97       21.07      6.94 o 
  -1  22   7       25.67       21.81      7.53 o 
   0  22   7        1.04       -7.61      8.11 o 
  -6  23   7       24.93       29.15      7.79 o 
  -5  23   7       14.10       11.59      6.85 o 
  -4  23   7       26.09       33.02      6.95 o 
  -3  23   7        9.54       -2.07      6.71 o 
  -2  23   7       20.54       14.60      7.12 o 
  -1  23   7        1.02       -0.46      8.17 o 
  -5  24   7        0.48       -2.64      7.40 o 
  -4  24   7       16.87        4.13      7.34 o 
  -3  24   7       20.20       31.24      7.85 o 
  -2  24   7        4.88       17.86      7.73 o 
 -10   0   8        0.06        1.08     23.28 o 
  -9   0   8      124.10      133.50     10.75 o 
  -8   0   8       20.46        7.33      6.16 o 
  -7   0   8        7.91       -0.07      5.29 o 
  -6   0   8       14.09        1.89      6.88 o 
  -5   0   8      295.09      293.88     11.87 o 
  -4   0   8       52.88       31.53      4.61 o 
  -3   0   8        1.29       12.54      4.85 o 
  -2   0   8       19.46        8.48      5.40 o 
  -1   0   8       70.38       87.10      7.11 o 
   0   0   8       30.08       16.22      6.77 o 
   1   0   8        3.58       -5.28      8.39 o 
   2   0   8        1.92      -10.27     20.59 o 
   3   0   8        1.04       22.91     18.91 o 
 -10   1   8        0.40       -0.72      6.84 o 
  -9   1   8       46.23       41.62      5.71 o 
  -8   1   8       99.25      127.42      6.26 o 
  -7   1   8        4.67       -2.59      4.32 o 
  -6   1   8      159.90      206.71      6.47 o 
  -5   1   8       17.69       42.49      4.21 o 
  -4   1   8       34.67        8.11      3.78 o 
  -3   1   8       47.81       37.57      4.25 o 
  -2   1   8       85.86      121.60      4.91 o 
  -1   1   8        9.11        5.41      4.08 o 
   0   1   8        2.73        8.31      5.06 o 
   1   1   8       16.17       13.08      6.15 o 
   2   1   8       13.66       21.97      8.59 o 
   3   1   8        6.11       15.86     10.33 o 
 -10   2   8        0.98        3.38      8.09 o 
  -9   2   8       12.28       20.36      6.37 o 
  -8   2   8       14.84        1.45      4.83 o 
  -7   2   8      136.59      164.63      6.30 o 
  -6   2   8        1.63        5.69      4.13 o 
  -5   2   8       55.93       88.60      4.85 o 
  -4   2   8       81.25       53.48      4.36 o 
  -3   2   8      421.04      454.79      9.83 o 
  -2   2   8       47.76       19.58      4.88 o 
  -1   2   8      196.57      228.88      6.75 o 
   0   2   8       12.56       29.00      5.32 o 
   1   2   8       45.86       67.85      6.38 o 
   2   2   8        3.10       -4.66      8.05 o 
 -10   3   8      152.93      183.54     10.64 o 
  -9   3   8       67.14       89.28      7.28 o 
  -8   3   8        1.05        2.95      4.85 o 
  -7   3   8        2.71        5.18      4.46 o 
  -6   3   8        5.21       -0.25      4.13 o 
  -5   3   8      124.94       79.55      4.77 o 
  -4   3   8       99.08      113.06      5.11 o 
  -3   3   8       35.00       14.32      4.10 o 
  -2   3   8        7.59       -1.91      4.24 o 
  -1   3   8      224.95      172.61      6.65 o 
   0   3   8      243.16      276.89      7.89 o 
   1   3   8        3.55       -4.06      5.38 o 
   2   3   8        0.22       -1.74      7.37 o 
 -10   4   8       40.27       40.25      7.52 o 
  -9   4   8       15.53        8.03      5.75 o 
  -8   4   8      109.51      101.72      6.04 o 
  -7   4   8      307.95      312.31      8.75 o 
  -6   4   8        2.35        2.00      4.20 o 
  -5   4   8       13.13        1.66      3.92 o 
  -4   4   8        0.79       -0.78      4.41 o 
  -3   4   8       46.97       65.32      4.57 o 
  -2   4   8        2.49        3.01      4.19 o 
  -1   4   8        1.95       -2.74      4.56 o 
   0   4   8       25.59       29.52      5.89 o 
   1   4   8        2.52       -3.27      6.41 o 
   2   4   8       10.27        8.71      9.30 o 
 -10   5   8        4.38        1.32      6.92 o 
  -9   5   8        7.07        6.47      5.82 o 
  -8   5   8       13.95       22.07      5.06 o 
  -7   5   8        0.07        6.49      4.56 o 
  -6   5   8      150.53      168.75      6.11 o 
  -5   5   8       13.85       21.44      4.33 o 
  -4   5   8      161.89      174.73      5.74 o 
  -3   5   8        0.26        3.37      3.92 o 
  -2   5   8       11.50       23.32      4.49 o 
  -1   5   8      125.71      112.03      8.23 o 
   0   5   8      195.14      214.17     10.52 o 
   1   5   8        7.90        0.80      6.43 o 
   2   5   8        5.94       -4.65      8.09 o 
 -10   6   8        1.47        1.92      7.03 o 
  -9   6   8        2.44       16.12      6.44 o 
  -8   6   8       54.77       41.28      9.92 o 
  -7   6   8       35.98       58.18      8.85 o 
  -6   6   8        1.22        0.74      4.18 o 
  -5   6   8       52.99       60.25      5.27 o 
  -4   6   8        0.11        3.36      4.56 o 
  -3   6   8       30.35       20.97      4.08 o 
  -2   6   8       10.20       18.52      4.38 o 
  -1   6   8        7.76       11.06      5.31 o 
   0   6   8      195.02      172.79      7.75 o 
   1   6   8        5.36        9.58      8.71 o 
   2   6   8        5.11       13.68      8.71 o 
 -10   7   8        2.04       -1.42      6.99 o 
  -9   7   8        1.55       -5.60      6.26 o 
  -8   7   8        7.16        3.98      5.26 o 
  -7   7   8      131.89      100.26      6.17 o 
  -6   7   8       37.57       49.79      8.36 o 
  -5   7   8        0.10        6.61      4.20 o 
  -4   7   8        5.69        4.47      4.06 o 
  -3   7   8       84.46       67.36      5.97 o 
  -2   7   8       57.08       66.16      6.19 o 
  -1   7   8        2.31        1.87      5.67 o 
   0   7   8        3.61        5.63      5.92 o 
   1   7   8        9.33       -2.52      6.52 o 
   2   7   8       50.61       54.48     10.63 o 
 -10   8   8       20.18       23.13      8.12 o 
  -9   8   8       38.87       37.82      6.65 o 
  -8   8   8        0.65        4.40      5.27 o 
  -7   8   8       57.18       57.10      6.04 o 
  -6   8   8        6.48        3.83      4.54 o 
  -5   8   8      119.93      120.63      7.41 o 
  -4   8   8        0.68        0.61      3.85 o 
  -3   8   8       60.84       68.60      5.07 o 
  -2   8   8        2.07       -0.60      4.20 o 
  -1   8   8       38.80       42.82      5.35 o 
   0   8   8       25.15       15.33      6.07 o 
   1   8   8       28.44       17.18      6.90 o 
   2   8   8        4.19       -1.87      9.24 o 
 -10   9   8        6.29        0.05      7.75 o 
  -9   9   8       27.44       14.24      6.51 o 
  -8   9   8       33.60       39.67      6.79 o 
  -7   9   8        3.57       -2.23      5.20 o 
  -6   9   8       29.08       26.28      4.91 o 
  -5   9   8        3.72        1.31      7.00 o 
  -4   9   8        7.31       -6.95      6.96 o 
  -3   9   8       24.62       12.96      6.90 o 
  -2   9   8       46.50       31.73      8.33 o 
  -1   9   8       15.72       14.46      5.22 o 
   0   9   8        2.91        4.56      5.87 o 
   1   9   8        4.50        6.77      6.59 o 
   2   9   8        3.03        0.99      9.37 o 
 -10  10   8        0.08        0.94      7.93 o 
  -9  10   8        2.04       -0.01      7.09 o 
  -8  10   8        3.25       11.30      6.50 o 
  -7  10   8       11.59        7.50      6.73 o 
  -6  10   8        0.03       -2.71      4.77 o 
  -5  10   8        4.80        9.53     12.22 o 
  -4  10   8        5.66       -2.07      8.38 o 
  -3  10   8        3.14       -3.70      5.55 o 
  -2  10   8       21.01       19.14      6.71 o 
  -1  10   8       21.25       18.92      5.33 o 
   0  10   8       33.48       32.37      6.44 o 
   1  10   8       16.74        4.42     10.35 o 
   2  10   8        4.51       -7.33      9.67 o 
  -9  11   8       23.77       11.90      7.44 o 
  -8  11   8       15.43       18.42      6.58 o 
  -7  11   8        0.49       -1.05      5.50 o 
  -6  11   8       49.62       34.53      6.96 o 
  -5  11   8       11.53       10.70     10.14 o 
  -4  11   8        7.28        8.64      8.63 o 
  -3  11   8        7.63        2.62      4.19 o 
  -2  11   8        4.26        9.66      5.51 o 
  -1  11   8        0.62       -2.20      6.26 o 
   0  11   8        4.47       -2.99      6.18 o 
   1  11   8        0.96       -0.27      7.45 o 
   2  11   8        1.97       -3.14      9.91 o 
  -9  12   8       32.15       30.05      8.63 o 
  -8  12   8       29.87       25.28      6.69 o 
  -7  12   8       58.22       49.42      7.46 o 
  -6  12   8        0.45       -0.34      5.04 o 
  -5  12   8       79.78       80.77     26.55 o 
  -4  12   8       14.20       24.17     11.67 o 
  -3  12   8        1.05        8.24      4.17 o 
  -2  12   8        1.00      -12.32     10.66 o 
  -1  12   8        2.56       -3.32      6.04 o 
   0  12   8        6.98       16.16      6.27 o 
   1  12   8        0.15       -5.12      7.37 o 
  -9  13   8        4.34        7.92     15.91 o 
  -8  13   8       39.54       32.55      6.84 o 
  -7  13   8        2.03       -2.91      5.47 o 
  -6  13   8       48.63       37.85      6.32 o 
  -5  13   8       45.21       53.16     12.31 o 
  -4  13   8        1.94       -5.35     11.42 o 
  -3  13   8        7.63       11.15     12.14 o 
  -2  13   8        3.00       -3.30      5.40 o 
  -1  13   8       55.68       51.20      6.94 o 
   0  13   8        2.13       -3.63      7.03 o 
   1  13   8        9.36       -1.97      7.61 o 
  -9  14   8        1.13        8.62      8.06 o 
  -8  14   8        9.53        6.36      7.18 o 
  -7  14   8       30.75       45.48      6.03 o 
  -6  14   8       28.85       10.98     12.92 o 
  -5  14   8      143.07      174.54     16.76 o 
  -4  14   8       30.31       44.49     13.51 o 
  -3  14   8       14.97       33.38     13.20 o 
  -2  14   8       13.66        9.69      7.57 o 
  -1  14   8       54.47       67.99      7.53 o 
   0  14   8       35.32       28.05      8.29 o 
   1  14   8        3.06       15.42      7.91 o 
  -8  15   8       29.43       35.24      7.58 o 
  -7  15   8       22.82       23.13      5.88 o 
  -6  15   8       57.05       78.16     27.47 o 
  -5  15   8        9.47       28.55     13.61 o 
  -4  15   8        7.40       32.98     12.99 o 
  -3  15   8       87.29       94.03     15.31 o 
  -2  15   8       42.54       44.42      6.19 o 
  -1  15   8       10.76       17.45      6.93 o 
   0  15   8        0.52       12.29      8.44 o 
   1  15   8       13.38       20.42      9.50 o 
  -8  16   8        4.01       11.92     16.28 o 
  -7  16   8        5.88        2.32      6.12 o 
  -6  16   8      187.80      153.08      9.05 o 
  -5  16   8       20.18       32.57     14.19 o 
  -4  16   8       11.48       11.93     13.99 o 
  -3  16   8        0.46        2.83      4.56 o 
  -2  16   8        0.41       -4.96      5.77 o 
  -1  16   8        3.71        2.65      7.24 o 
   0  16   8        7.85        7.88      8.39 o 
  -8  17   8       28.08       30.89     10.00 o 
  -7  17   8       12.56       14.98      6.55 o 
  -6  17   8        2.76        7.30      7.50 o 
  -5  17   8        8.59       -2.14     13.16 o 
  -4  17   8        7.36       -7.14     13.97 o 
  -3  17   8       52.63       41.78      6.65 o 
  -2  17   8        9.40       15.43      6.55 o 
  -1  17   8        5.43        2.16      7.57 o 
   0  17   8       15.94       33.80      9.13 o 
  -7  18   8       25.73       40.79      9.28 o 
  -6  18   8        2.87        6.16      7.95 o 
  -5  18   8        0.35       23.82     22.20 o 
  -4  18   8       38.79       23.82     22.03 o 
  -3  18   8       76.17       92.82      6.97 o 
  -2  18   8       27.45       24.98      6.95 o 
  -1  18   8       56.26       56.40      8.77 o 
  -7  19   8        0.44        1.20      9.97 o 
  -6  19   8       14.87       22.06      6.54 o 
  -5  19   8       34.31       57.97     22.49 o 
  -4  19   8        4.58       31.90     21.20 o 
  -3  19   8        0.39        2.56      6.13 o 
  -2  19   8        0.37       -2.28      7.13 o 
  -1  19   8       41.23       15.25      8.61 o 
  -6  20   8       21.89       27.67      7.16 o 
  -5  20   8       35.37       37.65     11.53 o 
  -4  20   8       19.93       13.62      6.91 o 
  -3  20   8       32.94       54.02      7.41 o 
  -2  20   8       10.79       -6.54      7.41 o 
  -5  21   8        0.54        6.94      7.33 o 
  -4  21   8        0.30        0.58      6.78 o 
  -3  21   8        2.83        7.58      7.32 o 
  -9   1   9       58.29       74.69      7.34 o 
  -8   1   9      158.85      181.82      8.50 o 
  -7   1   9       63.66       64.33      6.44 o 
  -6   1   9       43.37       51.23      6.04 o 
  -5   1   9       27.71       31.39      5.81 o 
  -4   1   9        0.22        2.15      5.06 o 
  -3   1   9       16.63       12.68      5.24 o 
  -2   1   9        0.37        3.34      5.42 o 
  -1   1   9       11.08       21.33      6.04 o 
   0   1   9        0.62       -1.74      7.99 o 
   1   1   9        1.21       -0.06     11.89 o 
  -9   2   9        6.46        5.21      6.90 o 
  -8   2   9       51.45       56.47      6.58 o 
  -7   2   9        0.02        9.94      5.65 o 
  -6   2   9       16.13       13.72      5.45 o 
  -5   2   9        1.80       -0.86      5.06 o 
  -4   2   9       13.39       15.14      5.19 o 
  -3   2   9        1.16        4.29      5.19 o 
  -2   2   9        3.70       -2.33      5.38 o 
  -1   2   9       39.76       28.31      6.00 o 
   0   2   9        0.47       -3.39      6.81 o 
   1   2   9        0.08        7.27      9.87 o 
  -9   3   9        2.57        4.12      6.96 o 
  -8   3   9       29.34       27.32      6.25 o 
  -7   3   9        0.13       -1.42      6.31 o 
  -6   3   9       14.03       25.36      5.46 o 
  -5   3   9        8.94       15.27      5.18 o 
  -4   3   9        1.89        1.02      5.49 o 
  -3   3   9       30.12       26.10      5.44 o 
  -2   3   9       16.70       14.74      5.07 o 
  -1   3   9        0.91       -1.42      6.47 o 
   0   3   9        4.07        8.32      6.52 o 
  -9   4   9        9.58       22.43      7.15 o 
  -8   4   9        0.11        0.55      5.88 o 
  -7   4   9       29.56       30.03      6.46 o 
  -6   4   9       20.88       21.25      6.14 o 
  -5   4   9       79.93       46.41      6.22 o 
  -4   4   9       98.11      129.40      6.53 o 
  -3   4   9        4.23       -2.16      4.62 o 
  -2   4   9       40.62       31.95      5.35 o 
  -1   4   9       31.10       30.70      6.83 o 
   0   4   9       47.14       45.11      7.56 o 
  -9   5   9       39.73       52.81      9.36 o 
  -8   5   9       45.36       46.82      7.74 o 
  -7   5   9        2.53       -9.15      6.10 o 
  -6   5   9       20.98       12.70      5.88 o 
  -5   5   9        2.32        5.38      5.06 o 
  -4   5   9        0.69        8.58      5.04 o 
  -3   5   9       44.79       62.23      5.89 o 
  -2   5   9        0.47        6.20      5.20 o 
  -1   5   9       28.53       20.75      6.70 o 
   0   5   9       11.74        2.26      6.87 o 
  -9   6   9       51.23       29.72      9.19 o 
  -8   6   9       63.83       68.23      6.98 o 
  -7   6   9       10.07       -1.04      5.85 o 
  -6   6   9       33.48       38.93      5.62 o 
  -5   6   9        3.35       11.93      5.22 o 
  -4   6   9        5.02        4.15      5.06 o 
  -3   6   9        0.60       -3.03      5.99 o 
  -2   6   9        4.90        9.69      6.86 o 
  -1   6   9       40.47       49.41      6.71 o 
   0   6   9        1.76        6.50      6.94 o 
  -9   7   9       19.64       30.14      7.79 o 
  -8   7   9        0.13       -6.23      6.17 o 
  -7   7   9       72.62       92.71     12.31 o 
  -6   7   9       27.43       28.51      5.78 o 
  -5   7   9       20.82       14.27      5.16 o 
  -4   7   9        0.31        3.69      5.03 o 
  -3   7   9       14.34       16.76      6.22 o 
  -2   7   9      115.28       84.53      7.05 o 
  -1   7   9       23.74       48.39      7.88 o 
   0   7   9       19.68        7.34      6.85 o 
  -9   8   9       10.12        8.30      7.43 o 
  -8   8   9       45.18       64.13      7.49 o 
  -7   8   9        4.38       13.15      5.92 o 
  -6   8   9       12.82       17.47      5.59 o 
  -5   8   9        1.24       -2.06      5.20 o 
  -4   8   9       38.80       52.97      5.89 o 
  -3   8   9        0.21       12.33      5.65 o 
  -2   8   9        4.89       17.37      8.49 o 
  -1   8   9        8.66        1.21      7.19 o 
   0   8   9       23.79       14.25      7.02 o 
  -9   9   9       34.40       40.11      7.87 o 
  -8   9   9       46.91       66.69      9.01 o 
  -7   9   9       47.55       41.22     13.82 o 
  -6   9   9        3.51       -7.82      5.22 o 
  -5   9   9        0.81        5.16      5.49 o 
  -4   9   9       48.74       25.65      5.38 o 
  -3   9   9        3.76        5.68      8.88 o 
  -2   9   9        2.17       -3.36      6.38 o 
  -1   9   9       32.50       31.11      7.64 o 
   0   9   9        5.76        1.77     11.33 o 
  -8  10   9       85.17      106.17      8.40 o 
  -7  10   9       68.69       56.69      6.62 o 
  -6  10   9        7.11        8.82      5.37 o 
  -5  10   9       46.31       15.98      6.49 o 
  -4  10   9      218.76      244.13     12.17 o 
  -3  10   9        0.07        5.02      5.85 o 
  -2  10   9       66.32       69.50      7.81 o 
  -1  10   9        2.25        0.39      7.21 o 
   0  10   9        1.64        3.27      8.85 o 
  -8  11   9       10.60       14.07      6.95 o 
  -7  11   9       13.40       11.40      6.00 o 
  -6  11   9       39.18       62.44     13.21 o 
  -5  11   9        7.59      -15.18     12.87 o 
  -4  11   9       93.22       66.35      5.68 o 
  -3  11   9       15.01       24.81      8.33 o 
  -2  11   9       21.49       41.09      6.98 o 
  -1  11   9        0.40       -0.76     11.08 o 
  -8  12   9       19.57       25.75      7.65 o 
  -7  12   9        4.54        6.87      5.72 o 
  -6  12   9       37.91       66.62     13.91 o 
  -5  12   9        1.79        7.01     15.51 o 
  -4  12   9       16.28       -3.03     14.74 o 
  -3  12   9        0.15        3.23      9.23 o 
  -2  12   9        1.29       -0.32      7.48 o 
  -1  12   9       19.12        9.70      8.03 o 
  -7  13   9       34.89       31.99     10.59 o 
  -6  13   9        5.84       16.98     13.03 o 
  -5  13   9       12.39        7.45     12.73 o 
  -4  13   9        9.98       31.11     13.47 o 
  -3  13   9        8.45       11.92      6.03 o 
  -2  13   9       48.24       39.67     11.02 o 
  -1  13   9        4.95       -4.46      8.79 o 
  -7  14   9       75.49       83.05      7.18 o 
  -6  14   9        1.10      -13.55     18.78 o 
  -5  14   9       56.34       31.45     13.26 o 
  -4  14   9        6.82       -0.81     13.27 o 
  -3  14   9       10.06       26.05      9.95 o 
  -2  14   9        0.34       -0.49      6.99 o 
  -6  15   9       27.18       40.65     23.45 o 
  -5  15   9       30.12       17.66     19.82 o 
  -4  15   9        9.04        4.79     20.45 o 
  -3  15   9       60.49       66.17      6.77 o 
  -2  15   9        1.71       -0.81      7.24 o 
  -6  16   9        0.71      -19.12     19.53 o 
  -5  16   9        1.18       -8.12     19.57 o 
  -4  16   9        0.82       -7.58     21.03 o 
  -3  16   9       17.98        7.42      6.08 o 
  -8   0  10        9.70        8.18      9.79 o 
  -7   0  10        1.04       -8.51      8.81 o 
  -6   0  10        0.80        1.73      8.47 o 
  -5   0  10        3.27        3.78      8.46 o 
  -4   0  10        1.39       -1.53      8.42 o 
  -3   0  10       11.05       15.53      8.79 o 
  -2   0  10       15.12        3.12      8.98 o 
  -8   1  10        2.70       -7.57      7.22 o 
  -7   1  10        0.63       -6.78      6.93 o 
  -6   1  10       26.51       22.60      7.07 o 
  -5   1  10        7.07       19.21      9.13 o 
  -4   1  10        0.41       -2.91      6.57 o 
  -3   1  10        4.18        9.62      6.18 o 
  -2   1  10        0.58        3.34      6.32 o 
  -8   2  10       15.40        6.05      7.41 o 
  -7   2  10       27.75       56.59      7.56 o 
  -6   2  10        4.08       -0.99      6.78 o 
  -5   2  10        0.26       -2.62      6.70 o 
  -4   2  10       32.10       11.44      6.68 o 
  -3   2  10       55.66       69.71      7.54 o 
  -2   2  10        1.81       -0.38      8.40 o 
  -7   3  10       28.90       54.50      8.42 o 
  -6   3  10        2.44       20.03      6.95 o 
  -5   3  10        3.33       -7.12      6.69 o 
  -4   3  10        2.85        9.53      6.71 o 
  -3   3  10       11.32       26.22      7.13 o 
  -2   3  10       15.04        7.40     11.95 o 
  -7   4  10        1.85       -4.81      7.00 o 
  -6   4  10        1.56        1.61      6.79 o 
  -5   4  10       17.01       24.20      6.96 o 
  -4   4  10        0.45       -3.19      6.59 o 
  -3   4  10        0.09        9.34      7.40 o 
  -2   4  10        0.01       -9.52      7.80 o 
  -7   5  10       27.00       29.42      9.27 o 
  -6   5  10        0.16        2.16      7.48 o 
  -5   5  10        2.87        6.45      6.53 o 
  -4   5  10        0.87       18.67      7.42 o 
  -3   5  10       14.76        6.82      7.71 o 
  -7   6  10       33.26       25.47     10.26 o 
  -6   6  10       40.26       51.94      8.03 o 
  -5   6  10       24.07       30.67     12.14 o 
  -4   6  10        5.36        3.12      7.16 o 
  -3   6  10       17.80       22.56      8.27 o 
  -7   7  10        4.95       10.27     16.99 o 
  -6   7  10        9.08       16.95      7.46 o 
  -5   7  10       11.34       25.35      7.31 o 
  -4   7  10        7.48        4.43     13.03 o 
  -3   7  10        0.03        7.31     12.01 o 
  -6   8  10       15.06       12.66      7.77 o 
  -5   8  10        1.75       -9.30      8.84 o 
  -4   8  10       16.14       15.69      7.78 o 
  -6   9  10        9.24       15.74     10.91 o 
  -5   9  10       11.80       21.05      7.24 o 
  -4   9  10        2.08        8.38      7.27 o 
                                                 
